# Supplementary material for: Quorum Quenching of Nitrobacter winogradskyi Suggests that Quorum Sensing Regulates Fluxes of Nitrogen Oxide(s) during Nitrification
Source: mBio. 2016 Oct 25;7(5):e01753-16. doi: 10.1128/mBio.01753-16 (PMC5080386; doi:10.1128/mBio.01753-16)
Supplement: Dataset S1 — mRNA-Seq expression data generated by Illumina HiSeq 3000 Sequencer (Illumina, San Diego, CA) and analyzed using the CLC Main Workbench (CLC bio, Prismet, Denmark). Fold change data indicate changes in expression between AiiA-treated, QS-deficient cells and QS-proficient cells treated with heat-inactivated AiiA. Download [file mbo005163044sd1.xlsx]

## Sheet: 100115 Nwino AiiA
DATASET S1. mRNA-Seq expression data generated by Illumina HiSeq 3000 Sequencer (Illumina, San Diego, CA) and analyzed using the CLC Main Workbench (CLC bio, Prismet, DK). Fold change indicates change in expression between AiiA-treated, QS-deficient cells and QS-proficient cells treated with heat-inactivated AiiA. The data set includes COG group and blast hits for each gene.
Quorum quenching of Nitrobacter winogradskyi suggests quorum sensing regulates fluxes of nitrogen oxide(s) during nitrification. Brett L. Mellbye et al. 2016. Department of Botany and Plant Pathology, Oregon State University, Corvallis OR.
Gene	Feature	P-value	Fold_change	start	COG_group	BLAST_KEGG
Nwi0001	dnaA	0.507199	-1.07658	566	L	Bacterial chromosomal replication initiator protein, DnaA(567..1994)
Nwi0002	Nwi_0002	0.479478	1.08375	2210	L	DNA polymerase III, beta chain (2211..3329)
Nwi0003	recF	3.42134e-06	-2.29599	3390	L	RecF protein (3391..4548)
Nwi0004	gyrB	7.6226e-20	3.03258	4811	L	DNA gyrase, B subunit (4812..7253)
Nwi0005	Nwi_0005	0.536595	-1.11635	7302		conserved hypothetical protein (complement(7303..7923))
Nwi0006	Nwi_0006	0.00183381	2.49561	8213	L	Transposase, IS4 (complement(8214..8582))
Nwi0007	Nwi_0007	0.00176628	-2.34233	8596	L	transposase (complement(8597..8995))
Nwi0008	Nwi_0008	2.26776e-11	2.72259	9287		UspA (9288..9782)
Nwi0009	Nwi_0009	1.03413e-29	4.43758	10085	O	Nitrogen-fixing NifU, C-terminal (10086..10658)
Nwi0010	Nwi_0010	0.0839489	1.2411	10654		conserved hypothetical protein (complement(10655..11857))
Nwi0011	Nwi_0011	0.312708	1.1695	12140	OO	Peptidase M22, glycoprotease (12141..12839)
Nwi0012	Nwi_0012	9.17057e-06	1.83983	12835	R	Ribosomal-protein-alanine acetyltransferase (12836..13318)
Nwi0013	Nwi_0013	1.07671e-06	1.73752	13438	P	Ferric-uptake regulator (13439..13909)
Nwi0014	Nwi_0014	3.94111e-06	1.60069	13928	CJ	Protein of unknown function UPF0004:tRNA-i(6)A37 modificationenzymeMiaB(13929..15362)
Nwi0015	Nwi_0015	4.96886e-10	2.2169	15366	TT	PhoH-like protein:KH, type 1 (15367..16416)
Nwi0016	Nwi_0016	0.0332604	-1.46264	16415	R	Protein of unknown function UPF0054 (16416..16988)
Nwi0017	Nwi_0017	3.29268e-08	-2.25747	16988	PPR	CBS:Transporter-associated region (16989..18116)
Nwi0018	lnt	1.65424e-05	-1.75522	18112	M	Apolipoprotein N-acyltransferase (18113..19720)
Nwi0019	Nwi_0019	0.000750909	2.26446	19953		Helix-turn-helix motif (19954..20373)
Nwi0020	trmB	0.0155707	1.40187	20395	R	Putative methyltransferase (20396..21169)
Nwi0021	Nwi_0021	0.784771	1.03735	21459		Protein of unknown function DUF150 (21460..22242)
Nwi0022	nusA	0.915842	1.012	22245	K	Transcription termination factor NusA:Transcription terminationfactorNusA,C-terminalduplication(22246..23862)
Nwi0023	Nwi_0023	0.361989	-1.11994	24106	K	Protein of unknown function DUF448 (24107..24772)
Nwi0024	infB	4.90497e-13	-2.10097	24840	JJJJJMRRT	Initiation factor 2:Small GTP-binding protein domain (24841..27456)
Nwi0025	rbfA	2.34785e-07	-2.23617	27583	J	Ribosome-binding factor A (27584..28024)
Nwi0026	truB	7.07971e-11	-2.35183	28030	J	tRNA pseudouridine synthase B (28031..29107)
Nwi0027	rpsO	1.86248e-15	-3.4068	29113	J	Ribosomal protein S15, bacterial chloroplast and mitochondrialtype(29114..29383)
Nwi0028	Nwi_0028	0.000621778	-1.58018	29729	JJJJJ	3' exoribonuclease:3' exoribonuclease:3' exoribonuclease:RNAbindingS1:KH,type1(29730..31886)
Nwi0029	Nwi_0029	6.24035e-06	-2.13964	32071	K	Bacterial regulatory protein, LysR:LysR, substrate-binding(complement(32072..32986))
Nwi0030	Nwi_0030	0.00539496	-1.50238	33242	P	Fungal/archaeal/bacterial haem catalase/peroxidase (33243..35432)
Nwi0031	Nwi_0031	0.216644	-1.26121	35622	O	Glutathione S-transferase, N-terminal (35623..36219)
Nwi0032	Nwi_0032	6.72535e-05	-1.6747	36276	QRR	Short-chain dehydrogenase/reductase SDR (complement(36277..37110))
Nwi0033	Nwi_0033	0.02154	-1.27103	37282	IQQ	Beta-ketoacyl synthase:Beta-ketoacyl synthase (complement(37283..38506))
Nwi0034	Nwi_0034	1.41383e-05	-1.90202	38589	I	Beta-hydroxyacyl-(acyl-carrier-protein) dehydratase FabA(complement(38590..39114))
Nwi0035	Nwi_0035	0.000187591	1.51975	39550	P	Ferric-uptake regulator (39551..40057)
Nwi0036	Nwi_0036	0.00859388	1.62276	40311	S	Protein of unknown function DUF1058 (complement(40312..40842))
Nwi0037	Nwi_0037	0.00699146	-1.57394	41196	CEHR	Oxidoreductase, N-terminal:D-isomer specific 2-hydroxyaciddehydrogenase,catalyticregion:D-isomerspecific 2-hydroxyaciddehydrogenase,NAD-binding(41197..42198)
Nwi0038	Nwi_0038	0.493253	-1.08774	42285	HH	UBA/THIF-type NAD/FAD binding fold:MoeZ/MoeB (complement(42286..43122))
Nwi0039	Nwi_0039	3.12026e-06	2.03394	43205		conserved hypothetical protein (43206..44549)
Nwi0040	Nwi_0040	0.186992	-1.28136	44679	L	Formamidopyrimidine-DNA glycolase (complement(44680..45561))
Nwi0041	ubiE	0.484344	1.11077	45681	H	Ubiquinone/menaquinone biosynthesis methyltransferase (45682..46479)
Nwi0042	Nwi_0042	0.76097	1.0351	46475	R	2-polyprenylphenol 6-hydroxylase (46476..48056)
Nwi0043	Nwi_0043	0.0176589	-1.54319	48118	H	DNA/pantothenate metabolism flavoprotein (48119..49558)
Nwi0044	dut	0.230578	-1.3295	49554	FF	DeoxyUTP pyrophosphatase subfamily 1 (49555..50013)
Nwi0045	Nwi_0045	3.33643e-05	1.76783	50290	TTTTTTTT	ATP-binding region, ATPase-like:Histidine kinase A, N-terminal(50291..52807)
Nwi0046	Nwi_0046	0.00130359	-1.44382	52803	RR	Protein of unknown function UPF0079 (52804..54327)
Nwi0047	Nwi_0047	0.00022639	1.78883	54431		conserved hypothetical protein (54432..54752)
Nwi0048	Nwi_0048	0.352801	1.27171	55253	JMMMMMM	Nucleotidyl transferase (55254..55979)
Nwi0049	Nwi_0049	0.81422	1.03262	56099	LL	conserved hypothetical protein (56100..59261)
Nwi0050	Nwi_0050	0.0208541	-1.3287	59254	LL	UvrD/REP helicase (59255..62863)
Nwi0051	Nwi_0051	0.503409	1.07814	62958	COO	Thioredoxin (62959..63279)
Nwi0052	Nwi_0052	7.00568e-07	-2.03153	63474	H	Folylpolyglutamate synthetase (complement(63475..64803))
Nwi0053	Nwi_0053	0.909895	-1.02117	64799	II	Acetyl-CoA carboxylase carboxyl transferase, beta subunit(complement(64800..65759))
Nwi0054	trpA	2.7901e-07	-1.91191	66065	E	Tryptophan synthase, alpha chain (complement(66066..66902))
Nwi0055	Nwi_0055	0.000166446	-1.51436	66898	EEEEER	Tryptophan synthase, beta chain (complement(66899..68143))
Nwi0056	Nwi_0056	0.00258792	-1.49708	68284	E	N-(5'phosphoribosyl)anthranilate isomerase (PRAI) (complement(68285..68962))
Nwi0057	Nwi_0057	0.214332	1.18943	69175		conserved hypothetical protein (complement(69176..69523))
Nwi0058	ihfB	0.47553	1.09892	69769	L	Integration host factor, beta subunit (complement(69770..70075))
Nwi0059	Nwi_0059	3.19566e-05	1.68728	70240	OU	Peptidase S49, SppA (complement(70241..71224))
Nwi0060	Nwi_0060	0.271114	-1.15723	71497	E	Protein of unknown function DUF540 (complement(71498..72238))
Nwi0061	Nwi_0061	3.60111e-08	2.8076	72424	O	conserved hypothetical protein (complement(72425..72910))
Nwi0062	Nwi_0062	3.36445e-08	2.35428	73015		conserved hypothetical protein (complement(73016..74020))
Nwi0063	Nwi_0063	0.000995723	1.52295	74259	E	Twin-arginine translocation pathway signal (74260..75702)
Nwi0064	Nwi_0064	4.47928e-08	-2.20022	75698	R	Protein of unknown function DUF71, ATP-binding region (75699..76367)
Nwi0065	pheT	0.841902	-1.02448	76494	JR	Bacterial phenylalanyl-tRNA synthetase, beta subunit (complement(76495..78933))
Nwi0066	pheS	6.42156e-11	-2.33779	78929	J	Phenylalanyl-tRNA synthetase, alpha subunit (complement(78930..80039))
Nwi0067	rplT	4.8981e-10	-2.29901	80155	J	Ribosomal protein L20, bacterial and organelle form (complement(80156..80515))
Nwi0068	rpmI	1.17239e-07	-2.71636	80580		Ribosomal protein L35 (complement(80581..80781))
Nwi0069	infC	0.65519	-1.06896	81109	J	Initiation factor 3 (complement(81110..81625))
Nwi0070	Nwi_0070	0.0904798	1.4589	81852		conserved hypothetical protein (81853..82626)
Nwi0071	Nwi_0071	0.191806	-1.14638	82678	S	conserved hypothetical protein (complement(82679..85012))
Nwi0072	Nwi_0072	0.212988	1.14053	85216	T	PAS (complement(85217..86920))
NwiR0001	Nwi_R0001	1	-1	87472
Nwi0073	Nwi_0073	8.92274e-05	1.67296	87835	O	Thioredoxin-related (87836..88846)
Nwi0074	Nwi_0074	1.21638e-05	1.90108	88989	OR	Peptidase S16, lon N-terminal (88990..89664)
Nwi0075	Nwi_0075	0.000132288	3.34206	89703	S	Protein of unknown function DUF343 (89704..89904)
Nwi0076	Nwi_0076	0.000134114	2.14824	89964	E	Nitrogen regulatory protein P-II (complement(89965..90303))
Nwi0077	Nwi_0077	0.00438255	-1.55807	90529		conserved hypothetical protein (90530..91414)
Nwi0078	Nwi_0078	0.00447121	1.64565	91509	I	Acyl-CoA thioesterase (complement(91510..92412))
Nwi0079	Nwi_0079	3.2596e-13	2.95046	92581	CCH	Ubiquinone biosynthesis hydroxylase, UbiH/UbiF/VisC/COQ6(92582..93802)
Nwi0080	Nwi_0080	4.22946e-08	-2.02187	94174		hypothetical (complement(94175..94603))
Nwi0081	Nwi_0081	0.170086	-1.22991	96112		ISSpo8, transposase (complement(96113..97084))
Nwi0082	Nwi_0082	0.262859	1.17905	97353	EEEEEK	Aminotransferase, class I and II (97354..98625)
Nwi0083	Nwi_0083	0.916304	-1.01703	98637	D	Cell divisionFtsK/SpoIIIE (98638..101139)
Nwi0084	Nwi_0084	0.0694134	-1.31048	101474	M	Outer membrane lipoprotein carrier protein LolA (101475..102251)
Nwi0085	Nwi_0085	7.33034e-11	-2.77284	102282	L	Exodeoxyribonuclease III xth (102283..103170)
Nwi0086	Nwi_0086	0.747102	-1.09289	103273	T	Cyclic nucleotide-binding (complement(103274..103756))
Nwi0087	Nwi_0087	5.31242e-08	2.46765	103979	KKKKKKTTTTTTTTTTT	Response regulator receiver:Transcriptional regulatory protein,C-terminal(complement(103980..104666))
Nwi0088	Nwi_0088	0.832252	-1.05313	104885	S	conserved hypothetical protein (104886..105455)
Nwi0089	Nwi_0089	0.663297	-1.10842	105621	R	Protein of unknown function UPF0001 (complement(105622..106296))
Nwi0090	Nwi_0090	1	1.00536	106292	O	Glutathione S-transferase, N-terminal:Glutathione S-transferase,C-terminal(complement(106293..106997))
Nwi0091	leuS	1.98016e-05	1.56964	107150	JJJJ	Leucyl-tRNA synthetase bacterial/mitochondrial, class Ia(107151..109802)
Nwi0092	Nwi_0092	0.000229775	-1.60915	109788	S	conserved hypothetical protein (109789..110373)
Nwi0093	holA	6.22082e-06	-1.9079	110383	L	DNA polymerase III, delta subunit (110384..111412)
Nwi0094	Nwi_0094	0.00328443	-1.43649	111480	K	ParB-like partition protein (complement(111481..112362))
Nwi0095	Nwi_0095	0.0683427	1.21515	112659	DDDD	Cobyrinic acid a,c-diamide synthase (complement(112660..113529))
Nwi0096	gidB	0.778154	-1.02629	113513	M	Glucose inhibited division protein (complement(113514..114347))
Nwi0097	Nwi_0097	0.873985	-1.02074	114369	DJ	Glucose-inhibited division protein A subfamily (complement(114370..116241))
Nwi0098	trmE	0.468908	-1.15196	116401	PRRRR	tRNA modification GTPase TrmE:Small GTP-binding protein domain:GTP-binding(complement(116402..117772))
Nwi0099	Nwi_0099	0.425474	-1.1319	118014	O	Protein of unknown function DUF255 (118015..120045)
Nwi0100	rho	1.15288e-24	-3.7226	120113	KNU	Transcription termination factor Rho (complement(120114..121379))
Nwi0101	Nwi_0101	0.0878003	-1.32327	121774	S	Conserved hypothetical protein 701 (complement(121775..122197))
Nwi0102	Nwi_0102	0.250375	-1.17455	122626	S	Protein of unknown function DUF299 (122627..123469)
Nwi0103	Nwi_0103	3.63302e-06	2.28344	123475	D	Maf-like protein (123476..124084)
Nwi0104	coaE	0.00172837	1.63604	124100	H	Dephospho-CoA kinase (124101..124700)
Nwi0105	Nwi_0105	0.266337	-1.15939	124821	LL	DNA polymerase III, epsilon subunit:DNA polymerase 3, epsilonsubunit(124822..125541)
Nwi0106	Nwi_0106	0.0025942	-1.55842	125553	U	Bacterial protein export chaperone SecB (complement(125554..126033))
Nwi0107	Nwi_0107	5.09029e-05	1.54574	126484	S	Mitochondrial import inner membrane translocase, subunitTim44(126485..127189)
Nwi0108	Nwi_0108	1.48047e-06	1.67233	127166	M	MltA:3D (127167..128675)
Nwi0109	Nwi_0109	0.0365906	-1.95673	128671	S	Smr protein/MutS2 C-terminal (128672..129250)
Nwi0110	Nwi_0110	0.866446	-1.02374	129418	TTTT	ATP-binding region, ATPase-like:Histidine kinase A, N-terminal(129419..130759)
Nwi0111	Nwi_0111	6.44326e-16	2.73824	130851	KKKKKTTTTTTTTT	Helix-turn-helix, Fis-type (130852..131406)
Nwi0112	Nwi_0112	0.00073777	1.50031	131535	S	Protein of unknown function DUF1052 (complement(131536..132027))
Nwi0113	Nwi_0113	0.000158764	1.74305	132222	R	Beta-lactamase-like (132223..132897)
Nwi0114	Nwi_0114	2.77654e-05	-1.68115	133008	KKKTTTTTTTTTTTTTTTTTT	PAS (complement(133009..135828))
Nwi0115	Nwi_0115	0.920739	-1.05621	135987	R	Protein of unknown function UPF0011 (135988..136941)
Nwi0116	Nwi_0116	0.0617055	1.93358	136978	L	Protein of unknown function UPF0102 (136979..137335)
Nwi0117	Nwi_0117	0.148625	-1.21137	137377	HJ	Glutathione synthetase, prokaryotic (137378..138331)
Nwi0118	Nwi_0118	0.00572331	1.43338	138413	HO	Mg chelatase-related protein (138414..139952)
Nwi0119	Nwi_0119	7.08863e-05	-1.53283	140138	KKKTTTTTTTTTTTTTTT	PAS (140139..142403)
Nwi0120	Nwi_0120	8.74728e-06	-2.33936	142489	FH	Bacterial pantothenate kinase (complement(142490..143446))
Nwi0121	hisE	0.286343	-1.22867	143664	E	Phosphoribosyl-ATP pyrophosphohydrolase (complement(143665..144015))
Nwi0122	Nwi_0122	1.57133e-05	-2.07498	144066	EE	Histidine biosynthesis protein HisF (complement(144067..144843))
Nwi0123	Nwi_0123	0.647323	-1.07433	144858	EER	Phosphoribosylformimino-5-aminoimidazole carboxamide ribotideisomerase(complement(144859..145608))
Nwi0124	hisH	0.0372276	1.37309	145595	EF	Imidazole glycerol phosphate synthase, glutamine amidotransferasesubunit(complement(145596..146246))
Nwi0125	Nwi_0125	0.138275	1.35104	146242		conserved hypothetical protein (complement(146243..146791))
Nwi0126	hisB	1.63253e-07	-2.10577	146793	E	Imidazoleglycerol-phosphate dehydratase (complement(146794..147387))
Nwi0127	Nwi_0127	0.52844	-1.111	147684	O	20S proteasome, A and B subunits (147685..148239)
Nwi0128	Nwi_0128	0.100364	-1.40958	148242		GCN5-related N-acetyltransferase (148243..148722)
Nwi0129	hslU	1.32996e-10	-2.08405	148794	OO	Heat shock protein HslU (148795..150096)
Nwi0130	Nwi_0130	0.0477524	1.25752	150407	I	Polyhydroxyalkanoate depolymerase (150408..151742)
Nwi0131	Nwi_0131	0.000113234	1.53849	151951	R	Protein of unknown function DUF45 (151952..152788)
Nwi0132	Nwi_0132	0.569625	-1.07649	152995	MMMM	Penicillin-binding protein 1A (complement(152996..155200))
Nwi0133	Nwi_0133	0.000534798	-1.52706	155425	O	Protein-P-II uridylyltransferase (complement(155426..158203))
Nwi0134	hslO	0.313691	1.21232	158518	O	Hsp33 protein (158519..159523)
Nwi0135	apaG	0.109354	1.41805	159647	P	Protein of unknown function DUF525 (complement(159648..160361))
Nwi0136	Nwi_0136	0.220792	-1.20319	160452	S	Acyltransferase 3 (160453..161700)
Nwi0137	Nwi_0137	0.845955	1.08328	161696		conserved hypothetical protein (161697..162458)
Nwi0138	Nwi_0138	0.0126557	1.53993	162454		Lipolytic enzyme, G-D-S-L (162455..163438)
Nwi0139	Nwi_0139	0.958715	-1.00346	163473	EEE	O-succinylhomoserine sulfhydrylase (complement(163474..164667))
Nwi0140	Nwi_0140	3.24627e-06	1.81331	164941	F	2-deoxycytidine 5-triphosphate deaminase (164942..166048)
Nwi0141	Nwi_0141	0.000897263	-2.76981	166459	D	Camphor resistance CrcB protein (166460..166840)
NwiR0002	Nwi_R0002	1	-1	167119
Nwi0142	Nwi_0142	0.00300053	-2.41686	167203		hypothetical (167204..167488)
Nwi0143	Nwi_0143	4.16511e-06	1.63574	167647		conserved hypothetical protein (167648..168124)
Nwi0144	Nwi_0144	0.0170131	-1.36463	168477	R	Electron transport protein SCO1/SenC (168478..169071)
Nwi0145	Nwi_0145	0.0004441	-1.70487	169061	M	possible glycosyl transferases (complement(169062..169712))
Nwi0146	Nwi_0146	9.75589e-21	-3.39544	169806		hypothetical (169807..170268)
Nwi0147	Nwi_0147	0.000641838	-1.62323	171279		possible transposase (complement(171280..172266))
Nwi0148	Nwi_0148	0.0584459	-1.27789	172783		hypothetical (complement(172784..173245))
Nwi0149	Nwi_0149	0.00220863	1.41399	173397	M	Glycosyl transferase, family 2 (complement(173398..174750))
Nwi0150	Nwi_0150	0.00351264	-1.54417	174845	ET	Bacterial extracellular solute-binding protein, family 3(174846..175766)
Nwi0151	lysK	0.294573	-1.19753	175869	J	Lysyl-tRNA synthetase (archaeal), class 1c (175870..177501)
Nwi0152	Nwi_0152	0.296692	1.20629	177644	S	ErfK/YbiS/YcfS/YnhG (177645..178163)
Nwi0153	pyrE	4.41633e-14	-2.31125	178338	F	Orotate phosphoribosyl transferase (178339..178902)
Nwi0154	Nwi_0154	0.933068	-1.00918	178933		Staphylococcus nuclease (SNase-like) (complement(178934..179506))
Nwi0155	Nwi_0155	3.28843e-05	2.87418	179738		hypothetical (complement(179739..180005))
Nwi0156	Nwi_0156	0.000421942	-1.6118	180145	J	Bacterial Fmu (Sun)/eukaryotic nucleolar NOL1/Nop2p:NusB/RsmB/TIM44(180146..181498)
Nwi0157	Nwi_0157	0.00290693	1.58079	181624	S	Heparinase II/III-like (181625..183379)
Nwi0158	purH	2.30835e-10	-2.28589	183484	F	AICARFT/IMPCHase bienzyme (183485..185077)
Nwi0159	Nwi_0159	0.169702	-1.25509	185183	C	Cytochrome c, class I (185184..185954)
Nwi0160	Nwi_0160	0.00334562	-1.42686	186073	R	Major facilitator superfamily MFS_1 (complement(186074..187462))
Nwi0161	Nwi_0161	0.00751626	1.5367	187583	E	Gamma-glutamyltranspeptidase (187584..189338)
Nwi0162	Nwi_0162	0.396829	1.21198	189382	V	Multi antimicrobial extrusion protein MatE (189383..190732)
Nwi0163	Nwi_0163	0.865162	-1.06584	190816	H	Ketopantoate reductase ApbA/PanE (190817..191737)
Nwi0164	Nwi_0164	0.000270553	-1.59379	191781	O	Glutathione S-transferase, C-terminal (complement(191782..192474))
Nwi0165	uppP	0.645274	-1.05902	192737	V	Bacitracin resistance protein BacA (192738..193544)
Nwi0166	Nwi_0166	0.00904001	1.37428	193563	GGMMM	NAD-dependent epimerase/dehydratase:3-beta hydroxysteroiddehydrogenase/isomerase:dTDP-4-dehydrorhamnose reductase:NmrA-like:NmrA-like(complement(193564..194625))
NwiR0003	Nwi_R0003	1	-1	194683
Nwi0167	Nwi_0167	9.79857e-06	-2.09428	194957		TPR repeat:Tetratricopeptide TPR_3:Tetratricopeptide TPR_4:TetratricopeptideTPR_4(194958..195530)
Nwi0168	Nwi_0168	7.13252e-25	3.48705	195800		hypothetical (complement(195801..196160))
Nwi0169	Nwi_0169	0.114892	-1.27576	196226		Protein of unknown function DUF88 (complement(196227..197042))
Nwi0170	Nwi_0170	0.435239	1.25641	197183		hypothetical (197184..197468)
Nwi0171	Nwi_0171	0.268327	-1.21539	197467	JL	3'-5' exonuclease (197468..198088)
Nwi0172	Nwi_0172	0.0515238	1.33745	198296	S	conserved hypothetical protein (198297..198989)
Nwi0173	Nwi_0173	0.000559704	1.69443	198985	S	OstA-like protein (198986..199669)
Nwi0174	Nwi_0174	0.117244	1.26871	199979	CCCDEEEEEEEEEEGGGHHHMOOOOOPPPPPPPPPPPPPPPPPPQQRRRRRRRRRRRRRRVVVVVV	ABC transporter related (199980..200978)
Nwi0175	Nwi_0175	1	-1.18171	201035		hypothetical (complement(201036..201323))
Nwi0176	Nwi_0176	0.28884	1.49226	201487		conserved hypothetical protein (201488..201868)
Nwi0177	Nwi_0177	5.6807e-06	1.61639	202120	K	Sigma-54, DNA-binding (202121..203752)
Nwi0178	Nwi_0178	3.9815e-29	4.15829	203808	J	Sigma 54 modulation protein/ribosomal protein S30EA (203809..204405)
Nwi0179	Nwi_0179	0.94196	1.00838	204653	GT	PTS IIA-like nitrogen-regulatory protein PtsN (204654..205115)
Nwi0180	Nwi_0180	0.244779	-1.43448	205144	L	Transposase, IS4 (complement(205145..205675))
Nwi0181	Nwi_0181	0.425213	-1.1884	205527	L	transposase (complement(205528..205926))
Nwi0182	Nwi_0182	9.31328e-05	-1.67032	205981	H	Glutamate--cysteine ligase, plant (complement(205982..207352))
Nwi0183	Nwi_0183	0.000153997	-1.50134	207837	R	Sel1-like repeat (207838..211017)
Nwi0184	Nwi_0184	0.274379	-1.17064	211094	R	Protein of unknown function DUF81 (211095..212126)
Nwi0185	Nwi_0185	0.348344	1.15923	212122		Conserved hypothetical protein 2186 (212123..212914)
Nwi0186	Nwi_0186	0.016681	1.70853	213079	R	Metallophosphoesterase (complement(213080..213805))
Nwi0187	Nwi_0187	0.0179329	1.41096	213812	JKLLRRRRR	Helicase, C-terminal:DEAD/DEAH box helicase, N-terminal (complement(213813..216320))
Nwi0188	Nwi_0188	8.44335e-07	1.8526	216695	M	possible outer membrane protein (216696..218057)
Nwi0189	Nwi_0189	7.48601e-16	2.57001	218551	OR	Peptidase M48, Ste24p (218552..219475)
Nwi0190	Nwi_0190	1.68862e-06	1.67856	219788	ER	conserved hypothetical protein (219789..221012)
Nwi0191	Nwi_0191	3.13886e-11	-2.07479	221162	H	Putative oxygen-independent coproporphyrinogen III oxidase(complement(221163..222323))
Nwi0192	Nwi_0192	1.61843e-10	-2.45442	222309	F	Ham1-like protein (complement(222310..222945))
Nwi0193	rph	1.80235e-08	-2.73686	223062	JJ	Ribonuclease PH (complement(223063..223776))
Nwi0194	hrcA	1.01975e-12	2.36731	223970	K	Negative regulator of class I heat shock protein (223971..225059)
Nwi0195	Nwi_0195	0.031638	-1.37065	225152	O	GrpE protein (225153..225746)
Nwi0196	Nwi_0196	4.89544e-05	1.51289	225811		conserved hypothetical protein (complement(225812..226750))
Nwi0197	dnaK	0.00442687	1.4222	227143	DO	Heat shock protein Hsp70 (227144..229036)
Nwi0198	Nwi_0198	0.0650337	-1.2493	229184	OO	Heat shock protein DnaJ (229185..230321)
Nwi0199	Nwi_0199	0.382272	-1.10098	230414	I	Ribosomal RNA adenine methylase transferase (230415..231017)
Nwi0200	Nwi_0200	0.0865052	-1.4398	231102	R	NAD(P)H dehydrogenase (quinone):NADPH-dependent FMN reductase(231103..231696)
Nwi0201	Nwi_0201	0.0176144	-1.39052	231746	E	Dihydrodipicolinate reductase, bacterial (231747..232613)
Nwi0202	Nwi_0202	1.15373e-07	-2.07418	232779	GG	Phosphoglycerate mutase 1 (232780..233403)
Nwi0203	Nwi_0203	0.0241836	-1.56798	233409	FKL	Methylated-DNA-[protein]-cysteine S-methyltransferase (complement(233410..234354))
Nwi0204	Nwi_0204	0.306128	-1.14072	234372	S	conserved hypothetical protein (complement(234373..234897))
Nwi0205	Nwi_0205	5.8372e-07	-2.73853	235057	LLL	Endonuclease III/Nth (235058..235816)
Nwi0206	rpsA	8.66607e-44	-5.47684	236082	JJJK	Ribosomal protein S1 (complement(236083..237786))
Nwi0207	Nwi_0207	0.0120493	-1.53898	238139		Methyltransferase FkbM (complement(238140..238847))
Nwi0208	cmk	1.36057e-05	-1.89471	238873	F	Cytidylate kinase (complement(238874..239512))
Nwi0209	Nwi_0209	5.5552e-11	-3.08833	239508	EM	3-phosphoshikimate 1-carboxyvinyltransferase (complement(239509..240858))
Nwi0210	Nwi_0210	0.00103697	-2.01928	241004	S	Conserved hypothetical protein FYDLN acid (241005..241418)
NwiR0004	Nwi_R0004	1	-1	241611
Nwi0211	Nwi_0211	3.70006e-11	2.57905	242017	O	Heat shock protein Hsp20 (242018..242443)
Nwi0212	Nwi_0212	1.7828e-11	2.90697	242541	S	Protein of unknown function DUF1150 (242542..242808)
Nwi0213	Nwi_0213	2.6638e-05	1.60919	243123	EG	Dihydroxy-acid dehydratase (243124..244968)
Nwi0214	Nwi_0214	0.0062446	-3.12976	245199		transposase (245200..245520)
Nwi0215	Nwi_0215	0.564997	-1.32249	245674		transposase IS4 family (245675..245902)
Nwi0216	Nwi_0216	0.00039848	-1.67719	245915	J	Tryptophanyl-tRNA synthetase, class Ib (complement(245916..246959))
Nwi0217	Nwi_0217	0.795212	-1.05147	247058	R	Virulence factor MVIN-like (complement(247059..248660))
Nwi0218	Nwi_0218	0.00023931	-1.95589	248738	G	PfkB (248739..249740)
Nwi0219	Nwi_0219	1.15598e-12	2.33853	249825	R	Pirin, N-terminal:Pirin, C-terminal (complement(249826..250746))
Nwi0220	Nwi_0220	6.51914e-06	1.8176	250979		hypothetical (complement(250980..251510))
Nwi0221	Nwi_0221	0.00132209	1.54381	251694	R	Peptidase U62, modulator of DNA gyrase (complement(251695..253122))
Nwi0222	Nwi_0222	0.487105	-1.12347	253281	R	Invasion associated locus B (complement(253282..253869))
Nwi0223	Nwi_0223	0.0348848	1.25021	254298	C	Cytochrome c oxidase, subunit II:Cytochrome C oxidase subunitII,transmembraneregion(254299..255156)
Nwi0224	Nwi_0224	0.000198728	1.48986	255256	C	Cytochrome c oxidase, subunit I (255257..256876)
Nwi0225	Nwi_0225	0.0360473	-4.31102	256938	HO	Protoheme IX farnesyltransferase (256939..257877)
Nwi0226	Nwi_0226	0.00992526	-1.47743	257893		CoxF protein (257894..258064)
Nwi0227	Nwi_0227	0.617226	-1.06716	258070	O	Cytochrome c oxidase assembly protein CtaG/Cox11 (258071..258712)
Nwi0228	Nwi_0228	0.0289645	-1.29549	258808	C	Cytochrome c oxidase, subunit III (258809..259663)
Nwi0229	Nwi_0229	0.00216947	-1.39413	259850	E	Threonine synthase (259851..261269)
Nwi0230	Nwi_0230	0.134539	1.22129	261265	OR	Peptidase M16, C-terminal:Peptidase M16, N-terminal (261266..262555)
Nwi0231	Nwi_0231	0.119045	-1.27036	262731	J	GCN5-related N-acetyltransferase (262732..263316)
Nwi0232	Nwi_0232	1	-1.01432	263470		probable ISRm2011-2 transposase protein, C-terminal portion(complement(263471..264112))
Nwi0233	Nwi_0233	1	-1	264063	L	transposase (complement(264064..264414))
Nwi0234	Nwi_0234	0.000283984	-1.87286	264611		conserved hypothetical protein (264612..265322)
Nwi0235	Nwi_0235	0.00999236	-1.48956	265710	C	H+-transporting two-sector ATPase, B/B' subunit (complement(265711..266196))
Nwi0236	Nwi_0236	3.82455e-05	-1.50577	266204	C	H+-transporting two-sector ATPase, B/B' subunit (complement(266205..266762))
Nwi0237	Nwi_0237	0.140696	-1.29202	266825		H+-transporting two-sector ATPase, C subunit (complement(266826..267053))
Nwi0238	Nwi_0238	2.72017e-12	-3.38577	267105	C	H+-transporting two-sector ATPase, A subunit (complement(267106..267849))
Nwi0239	Nwi_0239	0.0016587	-1.56884	267917	S	FoF1 ATP synthase, subunit I KO: K02116 ATP synthase proteinI(complement(267918..268301))
Nwi0240	Nwi_0240	0.0548812	1.43122	268848		conserved hypothetical protein (268849..269391)
Nwi0241	Nwi_0241	0.000716423	-1.55198	269922	KKKKKKTTTTTTTTTT	Bacterial regulatory protein, LuxR:Response regulator receiver(269923..270573)
Nwi0242	Nwi_0242	0.00901606	1.4534	270745	EH	5-aminolevulinic acid synthase (complement(270746..271975))
Nwi0243	Nwi_0243	0.203418	1.15145	272226	HHR	Biotin synthase (complement(272227..273252))
Nwi0244	Nwi_0244	9.17522e-05	2.01609	273508	M	possible outer membrane protein (complement(273509..274234))
NwiR0005	Nwi_R0005	1	-1	274518
Nwi0245	Nwi_0245	0.201128	1.47362	274792		hypothetical (274793..275038)
Nwi0246	Nwi_0246	0.183027	1.18085	275303	EM	UDP-N-acetylglucosamine 1-carboxyvinyltransferase (275304..276593)
Nwi0247	hisD	0.26553	-1.18265	276757	E	Histidinol dehydrogenase (276758..278092)
Nwi0248	Nwi_0248	1	1.00636	278393	S	Uncharacterised conserved protein UCP032146 (278394..278897)
Nwi0249	Nwi_0249	0.00489846	-1.56006	278939	T	Low molecular weight phosphotyrosine protein phosphatase(278940..279452)
Nwi0250	Nwi_0250	0.0377537	-1.68351	279788
Nwi0251	Nwi_0251	0.810324	-1.04836	280459	KKLL	SNF2-related:Helicase, C-terminal (280460..282085)
Nwi0252	Nwi_0252	0.548412	-1.13807	282176	K	Bacterial regulatory protein, LysR (complement(282177..282827))
Nwi0253	Nwi_0253	0.010746	1.71839	282939	P	possible ferric siderophore receptor protein KO: K02014 ironcomplexoutermembranerecepterprotein (complement(282940..283542))
Nwi0254	Nwi_0254	0.394941	-1.27631	283687	K	Helix-turn-helix, Fis-type:ParB-like partition protein (complement(283688..286045))
Nwi0255	Nwi_0255	0.73843	1.0432	286132	L	similar to ArdC gene in pSa(IncW plasmid) (complement(286133..287032))
Nwi0256	Nwi_0256	0.000571397	3.12491	287300		hypothetical (287301..287795)
Nwi0257	Nwi_0257	2.47671e-09	3.61485	287998		hypothetical (287999..289213)
Nwi0258	Nwi_0258	0.369942	-1.21002	289259		hypothetical (complement(289260..290468))
Nwi0259	Nwi_0259	0.131647	-1.39258	290584		hypothetical (complement(290585..291466))
Nwi0260	Nwi_0260	0.0083364	-1.85844	291471		conserved hypothetical protein (complement(291472..292905))
Nwi0261	Nwi_0261	0.177929	-1.87944	292901	S	conserved hypothetical protein (complement(292902..293717))
Nwi0262	Nwi_0262	9.28039e-16	-2.50915	293713	K	conserved hypothetical protein (complement(293714..294514))
Nwi0263	Nwi_0263	0.0258606	1.53027	294624		conserved hypothetical protein (294625..295182)
Nwi0264	Nwi_0264	0.00289005	1.69425	295178		conserved hypothetical protein (295179..296537)
Nwi0265	Nwi_0265	0.75407	1.11315	296515		Helix-turn-helix motif:Protein of unknown function DUF955(296516..297718)
Nwi0266	Nwi_0266	0.284321	-1.27212	297692		conserved hypothetical protein (297693..298310)
Nwi0267	Nwi_0267	0.00565636	-1.4272	298559		hypothetical (complement(298560..301178))
Nwi0268	Nwi_0268	0.697138	-1.05486	301185	V	similar to Restriction endonuclease S subunits (complement(301186..302520))
Nwi0269	Nwi_0269	0.549135	-1.0957	302516	V	N-6 DNA methylase (complement(302517..304076))
Nwi0270	Nwi_0270	5.81486e-17	2.56296	304062	KLRVV	Helicase, C-terminal:Type III restriction enzyme, res subunit:ProteinofunknownfunctionDUF450:DEAD/DEAHboxhelicase, N-terminal(complement(304063..306435))
Nwi0271	Nwi_0271	0.119827	1.54727	306431		Excisionase/Xis, DNA-binding (complement(306432..306851))
Nwi0272	Nwi_0272	0.0109429	1.47062	307105		Phage integrase (complement(307106..308380))
Nwi0273	Nwi_0273	0.210255	1.25069	308685		hypothetical (complement(308686..308964))
Nwi0274	Nwi_0274	1	-3.03905	309186		hypothetical (309187..309432)
Nwi0275	Nwi_0275	0.000948886	2.09438	309445		Phage integrase (309446..310525)
NwiR0006	Nwi_R0006	1	-1	310615
Nwi0276	Nwi_0276	0.233718	-1.30061	310826		Protein of unknown function DUF329 (complement(310827..311024))
Nwi0277	maf	0.554143	-1.13443	310998	D	Maf-like protein (complement(310999..311622))
Nwi0278	Nwi_0278	0.561672	1.0823	311912		conserved hypothetical protein (311913..313109)
Nwi0279	Nwi_0279	0.248758	1.199	313328	I	Thiolase (313329..314516)
Nwi0280	Nwi_0280	0.12587	1.24776	314643		hypothetical (complement(314644..315042))
Nwi0281	Nwi_0281	1.37287e-05	1.91076	315222	CCG	Glycerol kinase (315223..316782)
Nwi0282	Nwi_0282	0.272762	-1.25925	316828		PAS (complement(316829..317254))
Nwi0283	metH	1.26912e-13	2.33297	317256	EEER	5-methyltetrahydrofolate--homocysteine methyltransferase(complement(317257..321129))
Nwi0284	Nwi_0284	8.19329e-41	7.65592	321189	E	5,10-methylenetetrahydrofolate reductase (complement(321190..322221))
Nwi0285	Nwi_0285	0.622015	1.07717	322431	E	Prephenate dehydratase (complement(322432..323292))
Nwi0286	Nwi_0286	0.349589	-1.16806	323303	M	3-deoxy-D-manno-octulosonate cytidylyltransferase (complement(323304..324068))
Nwi0287	Nwi_0287	0.920984	-1.01516	324261	C	Cytochrome c, class I (324262..324819)
Nwi0288	Nwi_0288	0.00114081	1.39906	325343	EE	Bacterial extracellular solute-binding protein, family 5(325344..327239)
Nwi0289	Nwi_0289	2.65355e-05	-1.61645	327253	EE	Bacterial extracellular solute-binding protein, family 5(327254..329152)
Nwi0290	Nwi_0290	0.879292	1.01468	329154	EPRV	Binding-protein-dependent transport systems inner membranecomponent(329155..330264)
Nwi0291	Nwi_0291	0.172695	1.22818	330269	EEPPRV	Binding-protein-dependent transport systems inner membranecomponent(330270..331442)
Nwi0292	Nwi_0292	0.000372529	-1.54237	331451	CCCDEEEEEEEEEEGGGHHHLMOOOOOPPPPPPPPPPPPPPPPPPQQRRRRRRRRRRRRRRRVVVVVV	ABC transporter related (331452..333089)
Nwi0293	Nwi_0293	0.0160442	1.37928	333089	M	NLP/P60 (complement(333090..333935))
Nwi0294	Nwi_0294	0.00969305	1.35803	333927	E	Peptidase M17, leucyl aminopeptidase, C-terminal:PeptidaseM17,leucylaminopeptidase,N-terminal (complement(333928..335316))
Nwi0295	Nwi_0295	8.5855e-15	-2.6172	335444	U	TPR repeat:TPR repeat (335445..336317)
Nwi0296	Nwi_0296	0.662624	1.04974	336474	NU	Bacterial type II secretion system protein (complement(336475..337452))
Nwi0297	Nwi_0297	0.747802	-1.03419	337464	U	Bacterial type II secretion system protein (complement(337465..338439))
Nwi0298	Nwi_0298	0.00118969	-1.43437	338451	NNNNUUUUU	Bacterial type II secretion system protein E (complement(338452..339918))
Nwi0299	Nwi_0299	0.818209	-1.02903	340174	DDU	possible pilus assembly protein cpaE KO: K02282 pilus assemblyproteinCpaE(complement(340175..341440))
Nwi0300	Nwi_0300	0.199957	1.29064	341436	N	possible pilus assembly protein cpaD KO: K02281 pilus assemblyproteinCpaD(complement(341437..342177))
Nwi0301	Nwi_0301	4.16521e-10	-2.04666	342197	NUUU	Bacterial type II and III secretion system protein:Transport-associated(complement(342198..343679))
Nwi0302	Nwi_0302	0.628617	1.07721	343694	U	Flp pilus assembly CpaB (complement(343695..344522))
Nwi0303	Nwi_0303	0.000244156	-1.80541	344601	OU	Peptidase A24A, prepilin type IV (complement(344602..345126))
Nwi0304	Nwi_0304	0.598976	-1.06765	345461		Flp/Fap pilin component (complement(345462..345629))
Nwi0305	Nwi_0305	0.167048	1.36199	346033		conserved hypothetical protein (346034..346525)
Nwi0306	Nwi_0306	0.937214	1.02329	346706	U	TadE-like (346707..347267)
Nwi0307	Nwi_0307	0.487617	-1.12006	347294		TadE-like (347295..348023)
Nwi0308	Nwi_0308	0.0147353	2.24237	348164		Integrase, catalytic region (complement(348165..349115))
Nwi0309	Nwi_0309	0.327127	1.34602	349247	L	ISBm1, transposase orfA (349248..349613)
Nwi0310	Nwi_0310	0.0119291	1.72761	349384	L	Transposase, IS4 (349385..350017)
Nwi0311	Nwi_0311	0.608865	-1.0652	350231	K	Cold-shock protein, DNA-binding (complement(350232..350438))
Nwi0312	infA	7.72843e-10	-2.65226	350695	J	Translation initiation factor IF-1 (complement(350696..350977))
Nwi0313	Nwi_0313	0	-12.4083	351117		hypothetical (351118..351360)
Nwi0314	Nwi_0314	3.29368e-37	-6.95585	351423	JKKLLLLRRRR	Helicase, C-terminal:DEAD/DEAH box helicase, N-terminal (complement(351424..352854))
Nwi0315	Nwi_0315	0.40358	-1.24425	353098	J	Pseudouridine synthase (complement(353099..353893))
Nwi0316	Nwi_0316	0.0570892	-1.3547	353923	NUU	Cell division transporter substrate-binding protein FtsY(353924..354871)
Nwi0317	Nwi_0317	1.23217e-13	-2.86791	354981	D	Intracellular septation protein A (354979..355584)
Nwi0318	Nwi_0318	0.967484	-1.03324	355630		Periplasmic protein thiol:disulfide oxidoreductase DsbE (complement(355631..356224))
Nwi0319	Nwi_0319	0.380033	-1.20657	356220		Heme exporter protein D (CcmD) (complement(356221..356400))
Nwi0320	Nwi_0320	0.183369	-1.18653	356405	O	Cytochrome c-type biogenesis protein CcmC (complement(356406..357137))
Nwi0321	Nwi_0321	0.839341	-1.09078	357232	O	Cytochrome c-type biogenesis protein CcmB (complement(357233..357901))
Nwi0322	Nwi_0322	0.0923093	1.4015	357974	CCCDEEEEEEEEEEGGGHHMOOOOOPPPPPPPPPPPPPPPPPQQRRRRRRRRRRRRRRRVVVV	Heme exporter protein CcmA (complement(357975..358577))
Nwi0323	Nwi_0323	1.39239e-10	2.07807	358802	CCE	Aconitate hydratase 1 (358803..361520)
Nwi0324	Nwi_0324	0.0545586	1.25908	361703	S	Protein of unknown function DUF1223 (361704..362540)
Nwi0325	Nwi_0325	1.43053e-07	1.80491	362967		conserved hypothetical protein (362968..363339)
Nwi0326	Nwi_0326	0.507955	1.12235	363438	M	Glycosyl transferase, group 1 (complement(363439..364506))
Nwi0327	Nwi_0327	0.272913	1.16911	364796	CCCDEEEEEEEEEEGGGHHHMOOOOOPPPPPPPPPPPPPPPPPPPQQQRRRRRRRRRRRRRRVVVVV	ABC transporter, transmembrane region:ABC transporter related(364797..366560)
Nwi0328	Nwi_0328	5.24758e-06	1.84818	366627	G	Amylo-alpha-1,6-glucosidase (366628..368829)
Nwi0329	Nwi_0329	0.0038057	-1.4378	369510	M	Carbohydrate-selective porin OprB (complement(369511..371535))
Nwi0330	Nwi_0330	0.487558	1.16996	371763	R	Creatininase (complement(371764..372582))
Nwi0331	Nwi_0331	0.0046845	-1.62576	372721	P	perplasmic binding protein of ABC transporter KO: K02051sulfonate/nitratetransportsystemsubstrate-bindingprotein (372722..373756)
Nwi0332	Nwi_0332	6.79686e-05	-1.9217	373771	CCCDEEEEEEEEEEGGGHHMOOOOOPPPPPPPPPPPPPPPPPPPQQQRRRRRRRRRRRRRRRVVVVV	ABC transporter related (373772..374575)
Nwi0333	Nwi_0333	0.156212	-1.45453	374571	EP	Binding-protein-dependent transport systems inner membranecomponent(374572..375408)
Nwi0334	Nwi_0334	0.207635	1.21792	375404		conserved hypothetical protein (375405..376145)
Nwi0335	radC	1.89167e-06	1.81356	376214	L	DNA repair protein RadC (complement(376215..376925))
Nwi0336	Nwi_0336	3.55076e-18	3.31352	377224	EJ	Peptidase M24A, methionine aminopeptidase, subfamily 1 (complement(377225..378040))
Nwi0337	Nwi_0337	1.42272e-05	2.11587	378251	PPP	Sodium/hydrogen exchanger (378252..380045)
Nwi0338	Nwi_0338	2.22068e-09	-3.73929	380065	CCCDEEEEEEEEEEGGGHHHMOOOOOPPPPPPPPPPPPPPPPPPPQQQRRRRRRRRRRRRRRVVVVVV	Molybdate ABC transporter, ATP-binding protein (complement(380066..380731))
Nwi0339	modB	0.023007	-1.91563	380733	EEGGGHOPPPPP	Molybdate ABC transporter, permease protein (complement(380734..381495))
Nwi0340	Nwi_0340	0.106981	1.21517	381598	P	Molybdenum ABC transporter, periplasmic binding protein (complement(381599..382423))
Nwi0341	mepA	0.0134644	1.48225	382613	M	Peptidase U6, penicillin-insensitive murein endopeptidase(complement(382614..383666))
Nwi0342	Nwi_0342	0.0765698	-2.18368	383702		conserved hypothetical protein (complement(383703..384041))
Nwi0343	Nwi_0343	4.41393e-06	-1.70449	384137	JJJJJJMPT	Small GTP-binding protein domain:GTP-binding protein LepA(complement(384138..385949))
Nwi0344	Nwi_0344	0.302236	1.18847	386044	G	Phosphoryl transfer system, HPr (complement(386045..386374))
Nwi0345	Nwi_0345	0.313238	1.30624	386370	G	PTS system fructose subfamily IIA component (complement(386371..386772))
Nwi0346	Nwi_0346	0.0012127	-2.04278	386924	T	conserved hypothetical protein (complement(386925..387434))
Nwi0347	Nwi_0347	1	1.00131	387430	TTTTTTTT	ATP-binding region, ATPase-like:Histidine kinase, HAMP region:HistidinekinaseA,N-terminal(complement(387431..389266))
Nwi0348	Nwi_0348	0.012838	-1.39247	389428	KKKKKNTTTTTTTTTTT	Response regulator receiver:Transcriptional regulatory protein,C-terminal(complement(389429..390130))
Nwi0349	Nwi_0349	1.71002e-10	3.8125	390351	P	Pyridoxamine 5'-phosphate oxidase-related, FMN-binding (390352..391089)
Nwi0350	Nwi_0350	1.11725e-05	1.92666	391234	C	Phosphoenolpyruvate carboxykinase (ATP) (391235..392851)
Nwi0351	Nwi_0351	0.0695578	-1.33365	392870	V	Beta-lactamase (392871..393761)
Nwi0352	Nwi_0352	0.74584	-1.0539	393741	E	Arginase (complement(393742..394737))
Nwi0353	ligD	0.000484047	-1.75594	394742	LL	ATP dependent DNA ligase, central (complement(394743..397484))
Nwi0354	Nwi_0354	0.0261916	3.70965	397533		hypothetical (complement(397534..397719))
Nwi0355	Nwi_0355	0.10235	-1.33216	397731	S	Ku (complement(397732..398715))
Nwi0356	Nwi_0356	5.71198e-05	-2.40648	398860	E	Lysine exporter protein (LYSE/YGGA) (complement(398861..399472))
Nwi0357	Nwi_0357	0.0119315	1.3458	399512	LL	DNA polymerase A (complement(399513..402545))
Nwi0358	Nwi_0358	1.38287e-07	1.87984	402647	S	Acyltransferase 3 (complement(402648..403760))
Nwi0359	Nwi_0359	0.0102233	-1.64975	403839	L	ATP-dependent helicase HrpB (403840..406458)
Nwi0360	Nwi_0360	0.117752	1.26494	406805	R	Conserved hypothetical protein 2281, catalytic (406806..407333)
Nwi0361	Nwi_0361	0.0747588	-1.27846	407588	G	Phosphoglucomutase/phosphomannomutase C terminal:Phosphoglucomutase/phosphomannomutasealpha/beta/alphadomain I:Phosphoglucomutase/phosphomannomutasealpha/beta/alphadomain II:Phosphoglucomutase/phosphomannomutasealpha/beta/alphadomainIII (407589..409088)
Nwi0362	Nwi_0362	3.45006e-18	-3.84007	409134	K	Bacterial regulatory proteins, AsnC/Lrp (complement(409135..409644))
Nwi0363	Nwi_0363	1	-1.68128	409865		probable ISRm2011-2 transposase protein, C-terminal portion(complement(409866..410507))
Nwi0364	Nwi_0364	0.372424	2.27298	410458	L	transposase (complement(410459..410809))
Nwi0365	Nwi_0365	0.0279796	1.62747	411071	L	ISBm1, transposase orfA (411072..411437)
Nwi0366	Nwi_0366	0.60435	1.23581	411799		Integrase, catalytic region (complement(411800..412789))
Nwi0367	recR	0.0112887	-1.45686	412846	L	RecR protein (complement(412847..413452))
Nwi0368	Nwi_0368	0.0395957	-1.32955	413602	S	Conserved hypothetical protein 103 (complement(413603..413923))
Nwi0369	Nwi_0369	0.0444922	-1.32323	414107	LL	AAA ATPase, central region (complement(414108..415943))
ffs	ffs	0.0990071	3.01104	416068
Nwi0370	Nwi_0370	0.149056	1.45763	416307	FGR	Histidine triad (HIT) protein (416308..416724)
Nwi0371	Nwi_0371	0.809444	1.03714	416881		hypothetical (complement(416882..417133))
Nwi0372	Nwi_0372	0.00547809	2.15173	417303	S	Protein of unknown function DUF985 (complement(417304..417711))
Nwi0373	Nwi_0373	0.171079	1.24229	417726	R	Beta-lactamase-like (complement(417727..418494))
Nwi0374	Nwi_0374	0.020725	1.45205	418824		conserved hypothetical protein (418825..419565)
Nwi0375	Nwi_0375	0.00093015	-2.16042	419606		conserved hypothetical protein (complement(419607..420302))
Nwi0376	Nwi_0376	0.0146597	-1.69266	420975	JR	Modification methylase HemK (complement(420976..421872))
Nwi0377	prfA	0.124622	-1.20362	421943	JJ	Peptide chain release factor 1 (complement(421944..423020))
Nwi0378	Nwi_0378	0.000564826	-1.45311	423104	GGT	Phosphoenolpyruvate-protein phosphotransferase (complement(423105..425372))
Nwi0379	Nwi_0379	1.21752e-07	-2.18165	425767	EF	Aspartate kinase region:Aspartate kinase, monofunctionalclass(complement(425768..427021))
Nwi0380	Nwi_0380	0.143921	2.83449	427080		hypothetical (427081..427398)
Nwi0381	Nwi_0381	3.27798e-08	2.45591	427443	HM	Ubiquinone biosynthesis O-methyltransferase (427444..428229)
Nwi0382	Nwi_0382	1.90943e-12	3.17941	428258	S	Protein of unknown function DUF1178 (complement(428259..428702))
Nwi0383	Nwi_0383	0.000205693	1.97761	428698	S	conserved hypothetical protein (complement(428699..428944))
Nwi0384	Nwi_0384	7.48419e-10	2.02908	428940	MR	Nitrilase/cyanide hydratase and apolipoprotein N-acyltransferase(complement(428941..429843))
Nwi0385	Nwi_0385	4.5352e-14	2.90122	429874	R	Phosphoribosyltransferase (complement(429875..430690))
Nwi0386	Nwi_0386	0.0107295	-1.77848	430778		methyltransferase (430779..431648)
Nwi0387	Nwi_0387	0.215864	-1.41152	431777		NUDIX hydrolase (complement(431778..432167))
Nwi0388	argJ	0.136877	-1.24805	432175	E	Arginine biosynthesis protein ArgJ (complement(432176..433429))
Nwi0389	Nwi_0389	0.13138	-1.258	433516	O	PpiC-type peptidyl-prolyl cis-trans isomerase (complement(433517..434422))
Nwi0390	Nwi_0390	7.14753e-06	-1.59191	435056	U	SecA protein (435057..437918)
Nwi0391	Nwi_0391	5.0674e-05	1.57639	438141	S	Protein of unknown function DUF949, bacterial (complement(438142..439620))
Nwi0392	Nwi_0392	0.93346	1.03538	439943	II	Acetyl-CoA carboxylase, alpha subunit (complement(439944..440906))
Nwi0393	Nwi_0393	0.615092	-1.08868	441141	LL	Tyrosine recombinase XerD (complement(441142..442101))
Nwi0394	Nwi_0394	0.466587	1.32592	442216		conserved hypothetical protein (complement(442217..442363))
Nwi0395	Nwi_0395	0.0028627	1.58689	442654	E	Shikimate kinase (442655..443299)
Nwi0396	aroB	2.46441e-05	1.69134	443295	CE	3-dehydroquinate synthase (443296..444447)
Nwi0397	Nwi_0397	0.0243662	-1.39559	444450	PPR	CBS:Protein of unknown function DUF21:Transporter-associatedregion(444451..445800)
Nwi0398	Nwi_0398	0.00089539	-1.59798	445928		conserved hypothetical protein (complement(445929..446246))
Nwi0399	Nwi_0399	0.751337	1.06048	446249	S	conserved hypothetical protein (complement(446250..447383))
Nwi0400	Nwi_0400	0.0574991	-1.35381	447661	T	BolA-like protein (complement(447662..447937))
Nwi0401	Nwi_0401	0.0546839	1.25152	447998		Heat shock protein DnaJ, N-terminal (447999..448697)
Nwi0402	Nwi_0402	0.00417766	-2.13608	448736		conserved hypothetical protein (complement(448737..449060))
Nwi0403	Nwi_0403	2.65213e-11	2.19986	449481	RR	Cobalt chelatase, pCobS small subunit (449482..450480)
Nwi0404	Nwi_0404	0.814689	-1.0289	450613	H	Cobalt chelatase, CobT subunit (450614..452521)
Nwi0405	Nwi_0405	6.25222e-12	-3.19955	452601	S	conserved hypothetical protein (452602..453672)
Nwi0406	rpmB	1.19321e-21	-5.10601	453943	J	Ribosomal protein L28 (complement(453944..454237))
Nwi0407	Nwi_0407	0.54232	-1.10615	454545		conserved hypothetical protein (454546..455415)
Nwi0408	Nwi_0408	0.247392	1.34729	455481		hypothetical (complement(455482..455796))
Nwi0409	Nwi_0409	0.00398416	-1.44358	455941	JKLL	Helicase, C-terminal (455942..459316)
Nwi0410	Nwi_0410	0.248007	-1.25305	459431	J	RNA-binding S4 (459432..459725)
Nwi0411	Nwi_0411	0.000229545	-2.698	459937		4Fe-4S ferredoxin, iron-sulfur binding (459938..460276)
Nwi0412	Nwi_0412	0.00126433	1.57932	460679	K	Transcription factor CarD (460680..461531)
Nwi0413	Nwi_0413	3.73338e-08	1.86003	462542	R	Protein of unknown function UPF0005 (complement(462543..463334))
Nwi0414	Nwi_0414	0.209239	-1.23171	463630	Q	Protein of unknown function DUF214 (complement(463631..466186))
Nwi0415	Nwi_0415	0.20829	1.18804	466262	CCCDEEEEEEEEEEGGGHHHMOOOOOPPPPPPPPPPPPPPPPPPPQQQRRRRRRRRRRRRRRRVVVVVV	ABC transporter related (complement(466263..466985))
Nwi0416	Nwi_0416	0.00392411	2.10504	467055	E	Lipolytic enzyme, G-D-S-L (467056..467811)
Nwi0417	Nwi_0417	0.535427	1.21172	467985	J	2',5' RNA ligase (467986..468522)
Nwi0418	Nwi_0418	0.497452	1.15738	468592	R	AFG1-like ATPase (468593..469777)
Nwi0419	Nwi_0419	0.209886	-1.14641	469970	C	Malate dehydrogenase, NAD-dependent (469971..470939)
Nwi0420	sucC	0.0826255	-1.24779	471094	C	Succinyl-CoA synthetase, beta subunit (471095..472294)
Nwi0421	Nwi_0421	0.567754	-1.08745	472293	C	Succinyl-CoA ligase, alpha subunit (472294..473178)
Nwi0422	sucA	0.382132	1.10705	473327	CC	2-oxoglutarate dehydrogenase, E1 component (473328..476285)
Nwi0423	Nwi_0423	0.00799327	-1.40516	476387	C	Dihydrolipoamide succinyltransferase (476388..477662)
Nwi0424	Nwi_0424	0.00169664	-1.65542	477808		hypothetical (477809..478309)
Nwi0425	Nwi_0425	0.00104889	-1.41049	478319	CCCEORR	Dihydrolipoamide dehydrogenase (478320..479723)
Nwi0426	xerC	0.0667531	1.58012	479865	LL	Phage integrase:Phage integrase, N-terminal SAM-like (complement(479866..480831))
Nwi0427	Nwi_0427	0.956487	1.01494	480968	KKLLLL	Primosomal protein n (480969..483185)
Nwi0428	Nwi_0428	3.76334e-08	-3.66848	483276	M	Rare lipoprotein A (complement(483277..483783))
Nwi0429	Nwi_0429	9.96778e-08	-2.39499	484428	C	H+-transporting two-sector ATPase, delta (OSCP) subunit (484366..484989)
Nwi0430	Nwi_0430	2.56684e-13	-2.19472	484988	CCCCNU	ATP synthase F1, alpha subunit (484989..486521)
Nwi0431	Nwi_0431	0.313787	-1.12182	486651	C	H+-transporting two-sector ATPase, gamma subunit (486652..487530)
Nwi0432	Nwi_0432	0.367866	-1.10298	487547	O	OsmC-like protein (487548..487952)
Nwi0433	Nwi_0433	0.0565803	1.22615	487980	CCCCKNU	ATP synthase F1, beta subunit (487981..489411)
Nwi0434	atpC	0.806754	1.02759	489515	C	H+-transporting two-sector ATPase, delta/epsilon subunit(489516..489923)
Nwi0435	Nwi_0435	0.0320149	-1.37307	489936	L	Transposase, IS4 (complement(489937..490467))
Nwi0436	Nwi_0436	0.939652	1.01134	491003		Protein of unknown function DUF450 (491004..491744)
Nwi0437	Nwi_0437	0.0380132	1.34885	491725		hypothetical (491726..493513)
NwiR0008	Nwi_R0008	1	-1	494085
Nwi0438	Nwi_0438	2.92333e-06	-2.19649	494698		conserved hypothetical protein (complement(494699..495826))
Nwi0439	rplU	2.72189e-06	-2.35817	496242	J	Ribosomal protein L21 (496243..496683)
Nwi0440	rpmA	0.0503176	1.50863	496768	J	Ribosomal protein L27 (496769..497041)
Nwi0441	Nwi_0441	5.86101e-08	2.19495	497177	J	GCN5-related N-acetyltransferase (497178..497786)
Nwi0442	obgE	1.61692e-05	2.54496	498049	JPRRRRR	GTP-binding protein, HSR1-related:GTP1/OBG subdomain (498050..499126)
Nwi0443	Nwi_0443	0.387479	1.1276	499265	ER	Glutamate 5-kinase, ProB-related (499266..500405)
Nwi0444	proA	0.283193	1.15856	500731	CE	Gamma-glutamyl phosphate reductase GPR (500732..502024)
Nwi0445	nadD	0.499568	-1.09128	502063	H	Cytidylyltransferase (502064..502696)
Nwi0446	Nwi_0446	0.767268	1.04512	502911	S	Iojap-related protein (502912..503283)
Nwi0447	Nwi_0447	1.08278e-11	-3.55306	503328	S	Protein of unknown function DUF163 (503329..503811)
Nwi0448	Nwi_0448	4.01967e-05	-1.75504	503905	DM	Peptidase M23B (503906..505258)
Nwi0449	Nwi_0449	0.21376	1.14529	505254	M	Peptidase S41A, C-terminal protease (505255..506610)
Nwi0450	Nwi_0450	0.000170986	1.53579	506761	S	Protein of unknown function DUF610, YibQ (506762..507964)
Nwi0451	Nwi_0451	0.000838142	1.73257	508092		NUDIX hydrolase (508093..508605)
Nwi0452	Nwi_0452	1.02148e-08	1.84388	508788	ORR	Peptidase M48, Ste24p:Peptidoglycan-binding LysM (complement(508789..510279))
Nwi0453	Nwi_0453	2.67013e-21	-3.12013	510543		Staphylococcus nuclease (SNase-like) (complement(510544..511323))
Nwi0454	Nwi_0454	0.00766551	1.8178	511398		conserved hypothetical protein (complement(511399..511671))
Nwi0455	Nwi_0455	2.54961e-16	2.55243	511865	S	Protein of unknown function DUF937, bacterial (complement(511866..512444))
NwiR0009	Nwi_R0009	1	-1	512677
Nwi0456	Nwi_0456	0.987219	1.00049	512812	EPP	Binding-protein-dependent transport systems inner membranecomponent(complement(512813..513670))
Nwi0457	Nwi_0457	0.502188	-1.11081	513666	P	Twin-arginine translocation pathway signal (complement(513667..514869))
Nwi0458	Nwi_0458	1.79846e-06	2.29961	514924	CCCDEEEEEEEEEEGGGHHHMOOOOOPPPPPPPPPPPPPPPPPPPQQQRRRRRRRRRRRRRRRVVVVV	ABC transporter related (complement(514925..515737))
Nwi0459	Nwi_0459	4.28958e-05	1.88096	515733	I	conserved hypothetical protein (complement(515734..516837))
Nwi0460	Nwi_0460	0.392074	-1.20837	516854	S	Carboxymuconolactone decarboxylase (complement(516855..517427))
Nwi0461	Nwi_0461	0.00144204	1.87164	517623	J	conserved hypothetical protein (517624..518796)
Nwi0462	Nwi_0462	0.00554406	1.61771	518792	L	ATP dependent DNA ligase, C-terminal:ATP dependent DNA ligase,central(518793..520577)
Nwi0463	Nwi_0463	0.0290059	1.59236	520652		conserved hypothetical protein (520653..520958)
Nwi0464	Nwi_0464	3.21223e-06	1.7983	521078	F	Dihydroorotate dehydrogenase 2 (complement(521079..522173))
Nwi0465	Nwi_0465	2.12922e-10	2.24493	522169	S	Protein of unknown function DUF952 (complement(522170..522514))
Nwi0466	Nwi_0466	0.000391633	1.81494	522733	KKT	Peptidase S24, S26A and S26B (522734..523366)
Nwi0467	Nwi_0467	9.94499e-24	3.18163	523435	IIIQQQ	Acetate--CoA ligase (complement(523436..525394))
Nwi0468	Nwi_0468	8.51936e-05	3.48756	525554	S	Protein of unknown function DUF589 (complement(525555..525968))
Nwi0469	gpsA	0.905241	-1.03949	525970	C	Ketopantoate reductase ApbA/PanE:NADP oxidoreductase, coenzymeF420-dependent:NAD-dependentglycerol-3-phosphate dehydrogenase,C-terminal:6-phosphogluconatedehydrogenase, NAD-binding:3-hydroxyacyl-CoAdehydrogenase,NAD-binding:NAD-dependent glycerol-3-phosphatedehydrogenase,N-terminal (complement(525971..526951))
Nwi0470	Nwi_0470	0.10646	1.3174	526965	O	Peptidase M22, glycoprotease (complement(526966..528039))
Nwi0471	hemC	0.0501175	1.30023	528129	H	Porphobilinogen deaminase (528130..529080)
Nwi0472	Nwi_0472	0.37164	1.17999	529084	H	Uroporphyrinogen III synthase HEM4 (529085..529831)
Nwi0473	Nwi_0473	2.50159e-13	2.1986	529920		conserved hypothetical protein (529921..531411)
Nwi0474	Nwi_0474	3.36093e-06	1.63243	531418	HS	HemY, N-terminal (531419..533086)
NwiR0010	Nwi_R0010	1	-1	533216
Nwi0475	Nwi_0475	0.745216	-1.20271	533380		conserved hypothetical protein (533381..533611)
Nwi0476	Nwi_0476	0.0175508	1.71652	533741	S	Protein of unknown function DUF1332 (533742..534221)
Nwi0477	Nwi_0477	0.116516	-1.41354	534467	MQRRR	Short-chain dehydrogenase/reductase SDR (534468..535238)
NwiR0011	Nwi_R0011	1	-1	535344
Nwi0478	Nwi_0478	0.581144	-1.08032	536099		Protein of unknown function YGGT (536100..536390)
Nwi0479	Nwi_0479	1	1.0102	536401	S	Protein of unknown function DUF167 (536402..536722)
Nwi0480	Nwi_0480	1.07409e-05	-1.8015	536740	H	Tetrahydrofolate dehydrogenase/cyclohydrolase:Tetrahydrofolate dehydrogenase/cyclohydrolase(536741..537625)
Nwi0481	Nwi_0481	0.0762981	1.82322	537859		Integrase, catalytic region (537860..538810)
Nwi0482	Nwi_0482	1	-1	539003	L	transposase (539004..539354)
Nwi0483	Nwi_0483	1	-1.00938	539305		probable ISRm2011-2 transposase protein, C-terminal portion(539306..539947)
Nwi0484	Nwi_0484	0.448334	1.11154	539959	C	Inorganic pyrophosphatase (complement(539960..540490))
Nwi0485	Nwi_0485	1.56737e-12	2.93162	540765		GCN5-related N-acetyltransferase (complement(540766..541317))
Nwi0486	Nwi_0486	0.0305273	1.99902	541357		hypothetical (541358..541675)
Nwi0487	Nwi_0487	1	1.03352	541659	QRRRR	Short-chain dehydrogenase/reductase SDR (complement(541660..542433))
Nwi0488	Nwi_0488	0.0604792	1.28841	542538	K	Bacterial regulatory protein, LysR:LysR, substrate-binding(542539..543468)
Nwi0489	Nwi_0489	0.666544	1.05135	543647	E	Amine oxidase:FAD dependent oxidoreductase (complement(543648..545018))
Nwi0490	Nwi_0490	0.522646	1.06735	545146	LL	MutS 1 protein (complement(545147..547813))
Nwi0491	Nwi_0491	0.0163327	1.35318	548029	H	similar to Methylase involved in ubiquinone/menaquinone biosynthesis(complement(548030..548896))
Nwi0492	Nwi_0492	0.276261	1.14608	548964	R	Alpha/beta hydrolase fold (548965..549825)
Nwi0493	Nwi_0493	0.211575	1.2227	550147	P	Ferric-uptake regulator (550148..550681)
Nwi0494	ispG	0.516909	-1.08863	550967	I	IspG protein (550968..552260)
Nwi0495	Nwi_0495	0.0196224	-1.49716	552573	H	Polyprenyl synthetase (complement(552574..553500))
Nwi0496	mtgA	0.789678	1.10951	553728	MMM	Monofunctional biosynthetic peptidoglycan transglycosylase(553729..554409)
Nwi0497	rpmF	5.27977e-11	-2.50236	554511	J	Ribosomal protein S32, bacterial and organelle form (554512..554697)
Nwi0498	Nwi_0498	1.25973e-12	-3.23451	554818		conserved hypothetical protein (554819..555466)
Nwi0499	Nwi_0499	0.000397043	-2.631	555478		hypothetical (complement(555479..555853))
Nwi0500	Nwi_0500	2.90366e-35	3.67129	555993	TTTTT	GGDEF (555994..557772)
Nwi0501	Nwi_0501	0.019873	1.40526	557864		Polysaccharide deacetylase (complement(557865..558923))
Nwi0502	Nwi_0502	0.277768	1.1487	559186	MN	OmpA/MotB (559187..560578)
Nwi0503	Nwi_0503	0.00144483	3.59244	560582		conserved hypothetical protein (560583..560909)
Nwi0504	Nwi_0504	1	-1.01528	561035	S	conserved hypothetical protein (561036..562091)
Nwi0505	Nwi_0505	0.000141531	-1.75451	562170	TTTTTTTT	ATP-binding region, ATPase-like:Histidine kinase A, N-terminal(562171..563424)
Nwi0506	Nwi_0506	0.713185	-1.07517	563548	P	Periplasmic phosphate binding protein (563549..564574)
Nwi0507	Nwi_0507	0.183649	-1.26197	564645	PPPR	Phosphate ABC transporter, permease protein PstC (564646..565671)
Nwi0508	Nwi_0508	0.00628628	1.95037	565753	PP	Phosphate transport system permease protein 2 (565754..566599)
Nwi0509	pstB	0.394858	1.2365	566595	CCCDEEEEEEEEEEGGGHHHMOOOOOPPPPPPPPPPPPPPPPPPQQRRRRRRRRRRRRRVVVVVV	Phosphate transport system permease protein 1 (566596..567417)
Nwi0510	Nwi_0510	0.1482	-1.25874	567450	P	PhoU (567451..568167)
Nwi0511	Nwi_0511	1	-1.02958	568188	KKKKKTTTTTTTTTT	Phosphate regulon transcriptional regulatory protein phoB(568189..568893)
Nwi0512	Nwi_0512	0.553068	1.07248	569144	S	GcrA cell cycle regulator (complement(569145..569651))
Nwi0513	argD	4.81881e-05	-1.64406	570128	EEHH	Acetylornithine and succinylornithine aminotransferase (570069..571340)
Nwi0514	Nwi_0514	3.67823e-08	-1.9586	571336	EF	Ornithine carbamoyltransferase (571337..572263)
Nwi0515	Nwi_0515	0.00701259	1.36846	572489		conserved hypothetical protein (complement(572490..573746))
Nwi0516	Nwi_0516	9.00332e-07	2.22627	573913	S	Uncharacterised conserved protein UCP033924 (complement(573914..574558))
Nwi0517	Nwi_0517	0.0597181	-1.56268	574698		conserved hypothetical protein (574699..575205)
Nwi0518	Nwi_0518	0.000136094	1.89769	575302	GP	Inositol monophosphatase (complement(575303..576121))
Nwi0519	Nwi_0519	0.284594	-1.20495	576271	S	conserved hypothetical protein (576272..576919)
Nwi0520	Nwi_0520	0.405245	1.09195	577167	KKNTTTTTT	Response regulator receiver:CheW-like protein:ATP-bindingregion,ATPase-like:Signaltransducinghistidine kinase,homodimeric:Hpt(577168..579834)
Nwi0521	Nwi_0521	0.0220982	1.3191	579845	NT	CheW-like protein (579846..580316)
Nwi0522	Nwi_0522	0.238895	1.15164	580375	KKKKNTTTTTTTTTT	Response regulator receiver (580376..580741)
Nwi0523	Nwi_0523	0.476077	1.09371	580783	KKKNTTTTTTTT	CheB methylesterase:Response regulator receiver (580784..582061)
Nwi0524	Nwi_0524	0.821383	1.05537	582057	NT	MCP methyltransferase, CheR-type:MCP methyltransferase, CheR-type(582058..582924)
Nwi0525	Nwi_0525	0.00481785	1.48993	583134	KKKKKTTTTTTTTTTT	Response regulator receiver:Transcriptional regulatory protein,C-terminal(complement(583135..583836))
Nwi0526	fliI	0.289091	1.13404	584204	CCCCKNU	ATPase FliI/YscN (584205..585530)
Nwi0527	Nwi_0527	0.0498122	1.37389	585634		conserved hypothetical protein (585635..586060)
Nwi0528	Nwi_0528	0.00823938	1.45206	586292		conserved hypothetical protein (complement(586293..586493))
Nwi0529	flhA	1.00909e-05	-1.63772	586815	NUU	Flagellar biosynthesis protein FlhA (complement(586816..588945))
NwiR0012	Nwi_R0012	1	-1	589504
Nwi0530	Nwi_0530	0.501357	1.0708	589866	NT	PAS (589867..591576)
Nwi0531	Nwi_0531	0.0457969	1.24377	592342		hypothetical (592343..592738)
Nwi0532	Nwi_0532	0.0129841	1.44623	592797	D	Cobyrinic acid a,c-diamide synthase (complement(592798..593502))
Nwi0533	Nwi_0533	0.101582	1.28394	593905		Hemolysin-type calcium-binding region (593906..594985)
Nwi0534	Nwi_0534	2.21891e-05	-2.33947	595281		hypothetical (595282..595908)
Nwi0535	Nwi_0535	0.0931316	1.24455	596416	CCCDEEEEEEEEEEGGGHHHMOOOOOPPPPPPPPPPPPPPPPPQQQRRRRRRRRRRRRRVVVVV	ABC transporter, transmembrane region:ABC transporter related:PeptidaseC39,bacteriocinprocessing(596417..598651)
Nwi0536	Nwi_0536	0.862031	-1.01726	598640		Type I secretion membrane fusion protein, HlyD (598641..599987)
Nwi0537	Nwi_0537	0.25622	-1.12292	599986	R	Sel1-like repeat (599987..602029)
Nwi0538	Nwi_0538	0.855167	-1.02019	602192	M	similar to Lipopolysaccharide biosynthesis protein (602193..604397)
Nwi0539	Nwi_0539	0.428672	-1.12348	604412	MR	Glycosyl transferase, family 2 (604413..605336)
Nwi0540	Nwi_0540	0.430316	1.11462	605460		hypothetical (complement(605461..606606))
Nwi0541	Nwi_0541	0.00599202	1.41313	606861		Glycosyl transferase, family 2:Protein of unknown functionDUF23(606862..608112)
Nwi0542	Nwi_0542	0.000633214	-1.58377	608337		hypothetical (complement(608338..608988))
Nwi0543	Nwi_0543	0.706474	-1.04549	608965	MM	FAD-dependent pyridine nucleotide-disulphide oxidoreductase:UDP-glucose/GDP-mannose dehydrogenase:UDP-glucose/GDP-mannose dehydrogenase:UDP-glucose/GDP-mannosedehydrogenase:NAD-dependent glycerol-3-phosphatedehydrogenase,N-terminal (complement(608966..610267))
Nwi0544	Nwi_0544	9.07858e-14	2.27069	610325	GGMMMMMM	dTDP-glucose 4,6-dehydratase (complement(610326..611393))
Nwi0545	Nwi_0545	5.54477e-07	1.80609	611418	GJMMM	Glucose-1-phosphate thymidylyltransferase, long form (complement(611419..612294))
Nwi0546	Nwi_0546	0.00105198	1.51321	612356	M	dTDP-4-dehydrorhamnose 3,5-epimerase related (612357..612953)
Nwi0547	Nwi_0547	3.26806e-09	1.89465	612964	GMMM	dTDP-4-dehydrorhamnose reductase (612965..613891)
Nwi0548	Nwi_0548	0.124541	-1.2642	613959	R	Glycosyl transferase, family 2 (complement(613960..616314))
Nwi0549	Nwi_0549	0.160124	1.18814	616316	R	Glycosyl transferase, family 2 (complement(616317..618773))
Nwi0550	Nwi_0550	0.882877	1.03305	618859		hypothetical (complement(618860..619735))
Nwi0551	Nwi_0551	0.21467	-1.18855	620012		hypothetical (complement(620013..620243))
Nwi0552	Nwi_0552	0.00040939	-1.55014	620527	M	Glycosyl transferase, group 1 (620528..621895)
Nwi0553	Nwi_0553	0.00663419	1.45714	621989	RRR	HAD-superfamily hydrolase subfamily IA, variant 3 (complement(621990..622733))
Nwi0554	Nwi_0554	8.72976e-09	-1.89619	622839	JJJJJJJMPT	Small GTP-binding protein domain:GTP-binding protein TypA(complement(622840..624684))
Nwi0555	Nwi_0555	0.00200689	-1.73833	625009	T	transcriptional regulatory protein (complement(625010..625768))
Nwi0556	Nwi_0556	0.0702166	1.47836	625904		Response regulator receiver (625905..626327)
Nwi0557	Nwi_0557	4.3459e-55	8.11307	626434	P	NnrS (626435..627643)
Nwi0558	Nwi_0558	0.122402	1.85011	627709		hypothetical (complement(627710..627964))
Nwi0559	Nwi_0559	6.38696e-15	3.15878	628098	T	HWE histidine kinase (complement(628099..629112))
Nwi0560	Nwi_0560	0.0679552	1.31417	629370		Cyclic nucleotide-binding (629371..630198)
Nwi0561	Nwi_0561	3.98116e-09	2.0424	630194		conserved hypothetical protein (630195..631079)
Nwi0562	Nwi_0562	0.00575174	-1.45177	631445		conserved hypothetical protein (631446..631856)
Nwi0563	Nwi_0563	0.115739	-1.20885	632021		conserved hypothetical protein (632022..632417)
Nwi0564	Nwi_0564	0.254805	-1.19306	632435		unknown protein (complement(632436..633167))
Nwi0565	Nwi_0565	0.000249247	-2.0062	633257		Bacterial regulatory protein, MarR (633258..633827)
Nwi0566	Nwi_0566	0.0206036	-1.85284	633850	G	MOFRL (complement(633851..635137))
Nwi0567	Nwi_0567	1.51595e-08	-1.93166	635407	DM	Peptidase M23B (complement(635408..637486))
NwiR0013	Nwi_R0013	0.00421508	1.43904	638301
NwiR0014	Nwi_R0014	1	-1	639998
NwiR0015	Nwi_R0015	1	-1	640107
NwiR0016	Nwi_R0016	0.687967	-1.07462	640613
NwiR0017	Nwi_R0017	0.00208388	2.59987	643503
Nwi0568	Nwi_0568	0.23122	-1.23811	643873		conserved hypothetical protein (643874..644470)
Nwi0569	Nwi_0569	0.377574	-1.26104	644551		hypothetical (complement(644552..644857))
Nwi0570	Nwi_0570	0.0504516	1.24159	644870	CCCEOPRRR	FAD-dependent pyridine nucleotide-disulphide oxidoreductase:Rieske[2Fe-2S]region:Rieske[2Fe-2S]region (644871..646391)
Nwi0571	Nwi_0571	0.000410692	-2.86528	646660		putative methylated-DNA-protein-cystein methyltransferase[EC:2.1.1.63]KO:K00567 methylated-DNA-[protein]-cysteineS-methyltransferase (646661..646966)
Nwi0572	Nwi_0572	0.455262	-1.39585	646925	L	Methylated-DNA-[protein]-cysteine S-methyltransferase (646926..647153)
Nwi0573	Nwi_0573	0.0293022	1.29952	647373		conserved hypothetical protein (647374..649860)
Nwi0574	Nwi_0574	0.0902351	-1.3351	649846	KKTTTTT	Response regulator receiver (complement(649847..650239))
Nwi0575	Nwi_0575	0.254151	-1.18435	650242		MJ0042 finger-like region (complement(650243..651100))
Nwi0576	Nwi_0576	0.857785	-1.08173	651253	CCCDEEEEEEEEEEGGGHHHMOOOOOPPPPPPPPPPPPPPPPPPQQRRRRRRRRRRRRRRVVVVVV	ABC transporter related (651254..651913)
Nwi0577	Nwi_0577	4.37865e-10	-2.64346	651932	D	Protein of unknown function DUF214 (651933..652877)
Nwi0578	Nwi_0578	7.17081e-05	1.78845	652970	S	Protein of unknown function DUF218 (652971..653696)
Nwi0579	Nwi_0579	0.271377	-1.15209	653774	I	Phospholipid/glycerol acyltransferase (653775..654554)
Nwi0580	Nwi_0580	0.116996	-1.28495	654679	P	ChaC-like protein (complement(654680..655264))
Nwi0581	Nwi_0581	0.00157682	1.44331	655446	S	conserved hypothetical protein (655447..656691)
Nwi0582	Nwi_0582	0.00776795	-1.39161	656855	E	Semialdehyde dehydrogenase, NAD - binding:Prephenate dehydrogenase:NADPoxidoreductase,coenzyme F420-dependent:6-phosphogluconatedehydrogenase,NAD-binding (complement(656856..657791))
Nwi0583	Nwi_0583	0.150344	-1.255	657787	EEEK	Histidinol-phosphate aminotransferase (complement(657788..658885))
Nwi0584	Nwi_0584	0.914274	-1.02502	658921		Chorismate mutase (complement(658922..659776))
Nwi0585	metX	0.621552	-1.06647	660097	E	Homoserine O-acetyltransferase (660098..661297)
Nwi0586	Nwi_0586	0.00115404	1.45809	661298		Methionine biosynthesis MetW (661299..661988)
Nwi0587	Nwi_0587	1.14281e-05	-1.76301	662315		conserved hypothetical protein (662316..662942)
Nwi0588	Nwi_0588	0.255694	-1.17593	663010	R	MOSC:MOSC, N-terminal beta barrel (complement(663011..663787))
Nwi0589	Nwi_0589	0.00044758	1.52256	663964	OR	AAA ATPase, central region:Clp, N terminal:Clp, N terminal(663965..666640)
Nwi0590	Nwi_0590	0	-3.12559	666951	CP	Sulphite reductase [NADPH] flavoprotein, alpha chain (666952..668793)
Nwi0591	Nwi_0591	0.0263731	1.26423	668803	P	Sulfite reductase (NADPH) hemoprotein, beta subunit (668804..670534)
Nwi0592	Nwi_0592	0.141609	-1.16452	670768	EE	O-succinylhomoserine (thiol)-lyase (670769..671953)
Nwi0593	Nwi_0593	0.982316	-1.00122	672183		conserved hypothetical protein (complement(672184..672567))
Nwi0594	Nwi_0594	0.0290203	1.35851	672890	L	exodeoxyribosylnuclease [EC:3.1.11.5] KO: K01144 exodeoxyribonucleaseV(complement(672891..674000))
Nwi0595	Nwi_0595	0.150635	-1.19614	674112	EKKKKKKQTTTTT	Helix-turn-helix, Fis-type (complement(674113..675492))
Nwi0596	Nwi_0596	0.795461	1.06669	675534	NU	Surface presentation of antigens (SPOA) protein (complement(675535..675885))
Nwi0597	fliH	0.0392231	-1.31996	675874		putative flagellar assembly protein FliH KO: K02411 flagellarassemblyproteinFliH(complement(675875..676528))
Nwi0598	fliG	0.054254	-1.31315	676527	N	Flagellar motor switch protein FliG (complement(676528..677619))
Nwi0599	fliF	3.81861e-08	-1.80771	677625	NUU	Flagellar FliF M-ring protein (complement(677626..679251))
Nwi0600	Nwi_0600	9.23167e-05	1.83387	679421		Protein of unknown function DUF1153 (complement(679422..679697))
Nwi0601	Nwi_0601	1	1.045	679881	N	Flagellar hook capping protein (complement(679882..680574))
Nwi0602	Nwi_0602	0.189288	-1.28913	680584		Flagellar hook-length control protein (complement(680585..682171))
Nwi0603	mnmA	0.121226	-1.20113	682416	J	tRNA (5-methylaminomethyl-2-thiouridylate)-methyltransferase (682417..683619)
Nwi0604	Nwi_0604	0.66961	-1.05475	683641	HH	Putative methyltransferase:UbiE/COQ5 methyltransferase (683642..684280)
Nwi0605	Nwi_0605	0.297996	-1.81169	684454		conserved hypothetical protein (684455..684670)
NwiR0018	Nwi_R0018	1	-1	684777
Nwi0606	Nwi_0606	2.30374e-06	-2.15113	684947	PP	TrkA-N:Sodium/hydrogen exchanger (684948..686672)
Nwi0607	Nwi_0607	0.0366246	-1.39219	686811	HH	3,4-Dihydroxy-2-butanone 4-phosphate synthase (686812..687888)
Nwi0608	Nwi_0608	0.0975835	1.21864	687976	I	Acyl-CoA dehydrogenase, C-terminal:Acyl-CoA dehydrogenase,centralregion:Acyl-CoAdehydrogenase, N-terminal:Acyl-CoAdehydrogenase,N-terminal(687977..689191)
Nwi0609	Nwi_0609	0.00482879	1.4732	689409		hypothetical (689410..689640)
Nwi0610	Nwi_0610	9.01836e-06	-1.87761	689694		conserved hypothetical protein (689695..690669)
Nwi0611	Nwi_0611	0.00485018	-2.05401	690673	CCCDEEEEEEEEEEGGGHHLMOOOOOPPPPPPPPPPPPPPPPQQQRRRRRRRRRRRRVVVVV	ABC transporter, transmembrane region:ABC transporter related(690674..692395)
Nwi0612	Nwi_0612	0.0259467	-3.3613	692367		hypothetical (complement(692368..692622))
Nwi0613	Nwi_0613	0.36397	1.25869	692825	R	Beta-lactamase-like (692826..693743)
Nwi0614	Nwi_0614	0.143524	-1.29235	693746		conserved hypothetical protein (complement(693747..694700))
Nwi0615	Nwi_0615	0.0243384	1.54914	694717	K	Bacterial regulatory protein, LysR:LysR, substrate-binding(complement(694718..695656))
Nwi0616	Nwi_0616	2.88972e-09	3.591	695773	R	Pirin, N-terminal:Pirin, C-terminal (695774..696655)
Nwi0617	Nwi_0617	0.401853	-1.11334	696879	IIIQQQ	AMP-dependent synthetase and ligase (complement(696880..698484))
Nwi0618	Nwi_0618	0.1144	-1.21902	698788	S	Extensin-like, C-terminal (698789..699670)
Nwi0619	Nwi_0619	4.62977e-07	1.75104	699873	S	ErfK/YbiS/YcfS/YnhG (complement(699874..700539))
Nwi0620	Nwi_0620	0.105142	-1.61887	700597		hypothetical (700598..700852)
Nwi0621	Nwi_0621	0.0142518	1.31901	701520	MQRRRR	NAD-dependent epimerase/dehydratase:Short-chain dehydrogenase/reductaseSDR(complement(701521..702312))
Nwi0622	Nwi_0622	0.958016	-1.01041	702308	H	Pyridoxamine 5'-phosphate oxidase (complement(702309..702950))
Nwi0623	Nwi_0623	0.302957	1.26077	703084		conserved hypothetical protein (703085..703471)
Nwi0624	Nwi_0624	0.592994	-1.06927	703591	OO	Heat shock protein DnaJ, N-terminal:Chaperone DnaJ, C-terminal(703592..704542)
Nwi0625	Nwi_0625	0.00125927	1.8823	704703		hypothetical (complement(704704..704910))
Nwi0626	Nwi_0626	3.07869e-15	2.536	705104	QT	Autoinducer synthesis protein (complement(705105..705737))
Nwi0627	Nwi_0627	0.032612	1.28995	705817	KKT	Bacterial regulatory protein, LuxR:Autoinducer-binding (complement(705818..706543))
Nwi0628	Nwi_0628	2.80841e-07	-2.126	707140	GG	Phosphoglycerate/bisphosphoglycerate mutase (707141..707734)
Nwi0629	Nwi_0629	0.00920839	-1.34267	707875	E	Chorismate synthase (707834..708982)
Nwi0630	clpS_1	0.73378	1.10009	709094	S	ATP-dependent Clp protease adaptor protein ClpS (complement(709095..709400))
Nwi0631	Nwi_0631	2.1881e-06	-2.54045	709530	J	possible hypothetical RNA methyltransferase [EC:2.1.1.-](complement(709531..710799))
Nwi0632	Nwi_0632	8.41593e-05	-1.99281	710791	J	Hemolysin A (complement(710792..711547))
Nwi0633	Nwi_0633	4.01516e-07	1.66657	711875	CGGHI	Deoxyxylulose-5-phosphate synthase (complement(711876..713876))
Nwi0634	Nwi_0634	0.097979	1.41907	714271		Exonuclease VII, small subunit (complement(714272..714523))
Nwi0635	Nwi_0635	1.99008e-06	1.87571	714620	BQ	Histone deacetylase superfamily (complement(714621..715550))
Nwi0636	Nwi_0636	0.0059753	2.14061	715631	HI	Enoyl-CoA hydratase/isomerase (complement(715632..716399))
Nwi0637	Nwi_0637	1.60389e-06	1.80215	716729	I	Acyl-CoA dehydrogenase, C-terminal:Acyl-CoA dehydrogenase,centralregion:Acyl-CoAdehydrogenase,centralregion (complement(716730..718508))
NwiR0019	Nwi_R0019	1	-1	718799
Nwi0638	Nwi_0638	0.527143	-1.88219	718904		hypothetical (718905..719186)
Nwi0639	Nwi_0639	1	-1	719447		Transposase IS3/IS911 (719448..719822)
Nwi0640	Nwi_0640	1	-1	719818		Helix-turn-helix, Fis-type (719819..720799)
Nwi0641	Nwi_0641	0.281481	-1.14038	721124		hypothetical (complement(721125..722804))
Nwi0642	Nwi_0642	1.28655e-05	-1.69268	722972	M	DegT/DnrJ/EryC1/StrS aminotransferase (complement(722973..724130))
Nwi0643	Nwi_0643	0.00267562	-1.53172	724126	GGMMM	NAD-dependent epimerase/dehydratase:Short-chain dehydrogenase/reductaseSDR:3-betahydroxysteroid dehydrogenase/isomerase:Polysaccharidebiosynthesisprotein CapD:dTDP-4-dehydrorhamnosereductase:dTDP-4-dehydrorhamnosereductase (complement(724127..725128))
Nwi0644	Nwi_0644	0.0393637	-1.58985	725731
Nwi0645	Nwi_0645	0.0151181	-1.54559	726119	M	Acylneuraminate cytidylyltransferase (complement(726120..726845))
Nwi0646	Nwi_0646	0.0051829	-1.59679	727127		hypothetical (complement(727128..727748))
Nwi0647	Nwi_0647	0.89802	-1.03713	727842	M	NeuB:Antifreeze-like (complement(727843..728895))
Nwi0648	Nwi_0648	0.000814654	-1.60699	729063		NUDIX hydrolase (complement(729064..729849))
Nwi0649	Nwi_0649	0.0590459	1.32644	729842	RRR	HAD-superfamily hydrolase subfamily IA, variant 3 (complement(729843..730505))
Nwi0650	Nwi_0650	0.00706628	1.53181	730504		hypothetical (complement(730505..731323))
Nwi0651	Nwi_0651	0.0464397	1.5949	731491	S	MOSC (complement(731492..732193))
Nwi0652	Nwi_0652	5.13514e-07	2.77375	732333		hypothetical (732334..732639)
Nwi0653	Nwi_0653	0.0113964	1.33334	732819	V	Beta-lactamase (732820..734415)
Nwi0654	Nwi_0654	1	-1.05081	734617		probable ISRm2011-2 transposase protein, C-terminal portion(complement(734618..735259))
Nwi0655	Nwi_0655	1	-3.06448	735210	L	transposase (complement(735211..735561))
Nwi0656	Nwi_0656	0.66934	1.39051	736050	K	Sigma-70 region 2 (736051..736506)
Nwi0657	Nwi_0657	0.0761003	1.29964	736646	PT	FecR protein (736647..737660)
Nwi0658	Nwi_0658	0.970575	-1.01834	737771	PPPP	Secretin/TonB, short N-terminal:Secretin/TonB, short N-terminal(737772..739295)
Nwi0659	Nwi_0659	1	-1	739348		Transposase IS3/IS911 (739349..739723)
Nwi0660	Nwi_0660	1	2.94211	739719		Helix-turn-helix, Fis-type (739720..740700)
Nwi0661	Nwi_0661	0.819422	-1.05729	740712	PPP	TonB-dependent receptor (740713..741852)
Nwi0662	Nwi_0662	0.00632594	-1.67107	742324		Helix-turn-helix motif:Cupin region (742325..743104)
Nwi0663	Nwi_0663	1.05801e-29	3.57553	743124		hypothetical (743125..743559)
Nwi0664	Nwi_0664	0.468334	1.43036	743746		putative porin (complement(743747..745285))
Nwi0665	Nwi_0665	0.205414	-1.23832	746257	EE	Bacterial inner-membrane translocator (746258..747151)
Nwi0666	Nwi_0666	0.567147	1.14312	747147	EE	Bacterial inner-membrane translocator (747148..748197)
Nwi0667	Nwi_0667	0.409966	1.19446	748222	E	Twin-arginine translocation pathway signal (748223..749494)
Nwi0668	Nwi_0668	0.295614	1.15343	749490	CCCDEEEEEEEEEEGGGHHHMOOOOOPPPPPPPPPPPPPPPPPPQQQRRRRRRRRRRRRRRVVVVVV	ABC transporter related (749491..750309)
Nwi0669	Nwi_0669	0.869952	1.04356	750308	CCCDEEEEEEEEEEGGHHOOOOPPPPPPPPPPPPPPPPPQQRRRRRRRRRRRRVVVVV	ABC transporter related (750309..751013)
Nwi0670	Nwi_0670	0.680013	-1.18078	751217	C	similar to Cytochrome c553 (complement(751218..751835))
Nwi0671	Nwi_0671	0.858986	-1.03385	751934	CCCDEEEEEEEEEEGGGHHHMOOOOOPPPPPPPPPPPPPPPPPPPQQQRRRRRRRRRRRRRRRVVVVVV	ABC transporter related (complement(751935..752774))
Nwi0672	Nwi_0672	0.0506596	-1.4613	752770		Twin-arginine translocation pathway signal (complement(752771..753451))
Nwi0673	Nwi_0673	0.274747	1.30722	753447	EPP	Binding-protein-dependent transport systems inner membranecomponent(complement(753448..754275))
Nwi0674	Nwi_0674	0.249635	1.2915	754311	PP	ABC transporter substrate-binding protein KO: K02051 sulfonate/nitratetransportsystemsubstrate-bindingprotein (complement(754312..755736))
Nwi0675	Nwi_0675	0.589261	-1.21914	756105	T	Cyclic nucleotide-binding (756106..756828)
Nwi0676	Nwi_0676	0.968347	1.01238	756828	C	HEAT:PBS lyase HEAT-like repeat (complement(756829..757791))
Nwi0677	Nwi_0677	0.15231	1.91078	757792		4Fe-4S ferredoxin, iron-sulfur binding (complement(757793..758026))
Nwi0678	Nwi_0678	0.617505	1.08042	758036	CH	Fumarate reductase/succinate dehydrogenase flavoprotein,N-terminal:Fumaratereductase/succinatedehydrogenase flavoprotein,C-terminal:FADdependentoxidoreductase:FADdependent oxidoreductase(complement(758037..759773))
Nwi0679	Nwi_0679	0.675045	1.2113	759786	S	conserved hypothetical protein (complement(759787..760080))
Nwi0680	Nwi_0680	0.000626342	1.82945	760619	PP	similar to ABC-type nitrate/sulfonate/bicarbonate transportsystemsperiplasmiccomponents(760620..761339)
Nwi0681	Nwi_0681	0.00306061	2.67373	761313		putative phosphorous compounds metabolism-related proteinKO:K02051sulfonate/nitratetransportsystem substrate-bindingprotein(761314..761568)
Nwi0682	Nwi_0682	7.98583e-05	2.18023	761564	C	Bacterial luciferase-like (761565..762755)
Nwi0683	Nwi_0683	0.000315212	3.2173	762751	EP	Binding-protein-dependent transport systems inner membranecomponent(762752..763558)
Nwi0684	Nwi_0684	0.259129	1.87142	763737	CCCDEEEEEEEEEEGGGHHMOOOOOPPPPPPPPPPPPPPPPPPQQRRRRRRRRRRRRRRVVVVV	ABC transporter related (763738..764193)
Nwi0685	Nwi_0685	1	-1.03526	764176	P	aliphatic sulfonate ABC transporter ATP-binding protein KO:K02049sulfonate/nitratetransportsystemATP-bindingprotein (764177..764443)
Nwi0686	Nwi_0686	0.278626	1.23442	764479	R	Flavin reductase-like, FMN-binding (764480..765061)
Nwi0687	Nwi_0687	1.13423e-26	4.885	765729		conserved hypothetical protein (765730..767709)
Nwi0688	Nwi_0688	0.4852	1.13214	767720	S	3-demethylubiquinone-9 3-methyltransferase (767721..768200)
Nwi0689	Nwi_0689	0.393285	-1.13838	768212	HOR	Coenzyme PQQ biosynthesis protein E (complement(768213..769382))
Nwi0690	Nwi_0690	0.0131282	-1.74574	769378		Coenzyme PQQ synthesis D (complement(769379..769681))
Nwi0691	Nwi_0691	0.00396201	-1.73332	769649	H	Coenzyme PQQ biosynthesis protein C (complement(769650..770501))
Nwi0692	Nwi_0692	0.114436	-1.42363	770445	R	Coenzyme PQQ biosynthesis protein B (complement(770446..771345))
Nwi0693	Nwi_0693	0.0811819	1.39856	771723		hypothetical (complement(771724..772848))
Nwi0694	Nwi_0694	0.179563	-1.35899	773193		cytochrome c Hsc (773194..774594)
Nwi0695	Nwi_0695	0.181234	1.25765	774802	M	Glycosyl transferase, group 1 (774803..775906)
Nwi0696	Nwi_0696	2.96523e-06	-2.52242	775936	HH	UbiE/COQ5 methyltransferase (775937..776626)
Nwi0697	Nwi_0697	0.179644	1.30325	776873		conserved hypothetical protein (776874..777500)
Nwi0698	Nwi_0698	0.0579425	1.41661	777525	EEHH	Aminotransferase class-III (complement(777526..779190))
Nwi0699	Nwi_0699	0.819499	1.09515	779230	I	Phosphatidylserine decarboxylase (779231..780124)
Nwi0700	Nwi_0700	0.012994	1.48296	780446	PPPPP	TonB-dependent receptor:TonB-dependent receptor (780447..782804)
Nwi0701	Nwi_0701	0.119954	-1.2551	783182	S	2OG-Fe(II) oxygenase (783183..783863)
Nwi0702	Nwi_0702	0.0439922	-1.2725	784073	C	FMN-dependent alpha-hydroxy acid dehydrogenase (784074..785183)
Nwi0703	Nwi_0703	0.00126934	1.52693	785785	U	MotA/TolQ/ExbB proton channel (785786..786988)
Nwi0704	Nwi_0704	0.0288453	1.51174	786994	U	Biopolymer transport protein ExbD/TolR (786995..787465)
Nwi0705	Nwi_0705	0.0189106	-1.64984	787461	M	TonB, C-terminal (787462..788265)
Nwi0706	Nwi_0706	0.0848176	-1.38905	788264	R	Invasion associated locus B (788265..788825)
Nwi0707	Nwi_0707	0.636032	-2.36363	789067		probable ISRm2011-2 transposase protein, C-terminal portion(complement(789068..789709))
Nwi0708	Nwi_0708	1	-3.03907	789660	L	transposase (complement(789661..790011))
Nwi0709	Nwi_0709	0.415339	1.09322	790807		conserved hypothetical protein (complement(790808..791005))
Nwi0710	Nwi_0710	2.72673e-08	1.85068	791599		hypothetical (complement(791600..792346))
Nwi0711	Nwi_0711	0.612544	-1.06402	793052	R	Protein of unknown function DUF59 (793053..793460)
Nwi0712	Nwi_0712	0.763922	1.03811	793854	C	Cytochrome c, class I (complement(793855..794409))
Nwi0713	Nwi_0713	0.00355119	1.51857	794739	EE	Diaminopimelate decarboxylase (complement(794740..796005))
Nwi0714	Nwi_0714	0.910158	-1.02898	796140		conserved hypothetical protein (complement(796141..796446))
Nwi0715	Nwi_0715	0.312551	-1.19816	796507	CEEF	Argininosuccinate lyase (complement(796508..797905))
Nwi0716	Nwi_0716	1.304e-10	2.14489	798044	CO	thioredoxin-like protein (798045..798716)
Nwi0717	Nwi_0717	0.14657	-1.15878	799265		hypothetical (799266..803639)
Nwi0718	Nwi_0718	0.00276604	-2.30142	803844		hypothetical (complement(803845..804174))
Nwi0719	Nwi_0719	8.91302e-96	-9.31201	804318	CCCCOPR	BFD-like [2Fe-2S]-binding region (804319..806781)
Nwi0720	Nwi_0720	1.26206e-06	-2.51826	806777	PR	Rieske [2Fe-2S] region (806778..807107)
Nwi0721	Nwi_0721	0.0130288	-1.40291	807623	O	Glutathione S-transferase, N-terminal (807624..808250)
Nwi0722	Nwi_0722	0.263085	-1.14529	808246		conserved hypothetical protein (808247..809215)
Nwi0723	Nwi_0723	1	-1.02232	809407		hypothetical (809408..809617)
Nwi0724	Nwi_0724	0.662955	1.10666	809693	PT	FecR protein (809694..810686)
Nwi0725	Nwi_0725	1.45466e-11	-2.85161	810793	HPPPPP	Secretin/TonB, short N-terminal:Secretin/TonB, short N-terminal(810794..812695)
Nwi0726	Nwi_0726	0.636827	-1.26303	812691	PPP	putative ferric siderophore receptor KO: K02014 iron complexoutermembranerecepterprotein(812692..813231)
Nwi0727	Nwi_0727	0.52594	1.6074	813840		hypothetical (813841..814290)
Nwi0728	Nwi_0728	0.351842	-2.17775	814286		hypothetical (814287..815561)
Nwi0729	Nwi_0729	0.0636627	-2.4614	815575		hypothetical (815576..816109)
Nwi0730	Nwi_0730	5.24115e-24	-3.98812	816326	U	similar to Type IV secretory pathway VirD4 components (816327..817706)
Nwi0731	Nwi_0731	1.12122e-18	-3.26652	817731		conserved hypothetical protein (complement(817732..818067))
Nwi0732	Nwi_0732	1.2378e-08	-2.25707	818063	S	Protein of unknown function DUF891 (complement(818064..818417))
Nwi0733	Nwi_0733	0.00210164	1.44549	818732	M	possible outer membrane protein (818733..819362)
Nwi0734	Nwi_0734	3.24572e-08	-12.0218	819772		IS511, transposase OrfB (complement(819773..820015))
Nwi0735	Nwi_0735	0.0081819	-1.48951	821023		hypothetical (821024..823315)
Nwi0736	Nwi_0736	0.962386	1.02258	823418		hypothetical (complement(823419..824285))
Nwi0737	Nwi_0737	0.0109656	-1.58144	824552	L	Resolvase, N-terminal (824553..826181)
NwiR0020	Nwi_R0020	1	-1	826065
Nwi0738	Nwi_0738	0.810775	1.10084	826402	O	conserved hypothetical protein (826403..826927)
Nwi0739	Nwi_0739	0.163005	1.26349	827114		conserved hypothetical protein (complement(827115..827387))
Nwi0740	Nwi_0740	3.05826e-09	3.00905	827402		hypothetical (827403..828005)
Nwi0741	Nwi_0741	7.65016e-26	3.42098	828011	O	DSBA oxidoreductase (828012..828680)
Nwi0742	Nwi_0742	1.97257e-80	8.03059	828717	R	conserved hypothetical protein (complement(828718..829140))
Nwi0743	Nwi_0743	9.75495e-20	3.64536	829422	K	Protein of unknown function UPF0074 (829423..829875)
Nwi0744	Nwi_0744	0.000102291	1.69185	829992	O	PDZ/DHR/GLGF (complement(829993..830964))
Nwi0745	Nwi_0745	1.37778e-11	2.31218	831105	V	HNH endonuclease (complement(831106..831681))
Nwi0746	Nwi_0746	1.10478e-17	-2.91833	832017
Nwi0747	Nwi_0747	0.084306	1.84333	833658	L	HhH-GPD (complement(833659..834312))
Nwi0748	Nwi_0748	1	-1.03153	834358	J	Glutamyl-tRNA synthetase, class Ic (834359..835231)
Nwi0749	Nwi_0749	0.323583	1.12933	835352	KKTTTTTTTTT	Response regulator receiver:ATP-binding region, ATPase-like:HistidinekinaseA,N-terminal(835353..836609)
Nwi0750	Nwi_0750	6.92015e-05	1.89685	836535	S	Ribonuclease BN (complement(836536..837429))
Nwi0751	Nwi_0751	0.428607	-1.14628	837573		conserved hypothetical protein (837574..837768)
Nwi0752	Nwi_0752	0.00805639	-1.41249	837797	S	Cobalamin adenosyltransferase (837798..838370)
Nwi0753	Nwi_0753	7.44207e-05	-1.60684	838515	C	Electron transfer flavoprotein beta-subunit (838516..839271)
Nwi0754	Nwi_0754	0.0202493	-1.40399	839270	C	Electron transfer flavoprotein beta-subunit:Electron transferflavoprotein,alphasubunit(839271..840215)
Nwi0755	Nwi_0755	0.166117	-1.16997	840320	I	3-hydroxyacyl-CoA dehydrogenase, C-terminal:3-hydroxyacyl-CoAdehydrogenase,NAD-binding (840321..841202)
Nwi0756	Nwi_0756	0.000161174	-1.63015	841628	R	Cobalamin synthesis protein/P47K:Cobalamin synthesis CobW,C-terminal(complement(841629..842690))
Nwi0757	Nwi_0757	0.000352337	-1.87875	842906		hypothetical (complement(842907..843188))
Nwi0758	Nwi_0758	0.41129	1.10502	843730		hypothetical (843731..843988)
Nwi0759	Nwi_0759	0.209406	-1.18018	844166		hypothetical (844167..845435)
Nwi0760	Nwi_0760	0.000987076	1.57831	845450	S	Protein of unknown function UPF0066 (complement(845451..845903))
Nwi0761	Nwi_0761	0.0354739	1.25566	846482	C	Cytochrome c oxidase, subunit II:Cytochrome C oxidase subunitII,transmembraneregion(846483..847340)
Nwi0762	Nwi_0762	0.000229778	1.48689	847440	C	Cytochrome c oxidase, subunit I (847441..849060)
Nwi0763	Nwi_0763	0.00207298	-1.34346	848999	HO	Protoheme IX farnesyltransferase (849000..850061)
Nwi0764	Nwi_0764	0.00447322	-1.4702	850077		CoxF protein (850078..850248)
Nwi0765	Nwi_0765	0.694413	-1.052	850254	O	Cytochrome c oxidase assembly protein CtaG/Cox11 (850255..850896)
Nwi0766	Nwi_0766	0.0364867	-1.27601	850992	C	Cytochrome c oxidase, subunit III (850993..851847)
Nwi0767	Nwi_0767	0.0267846	1.45452	851919	S	Protein of unknown function DUF983 (851920..852312)
Nwi0768	Nwi_0768	0.00027724	1.53811	852308	S	Surfeit locus 1 (852309..853061)
Nwi0769	Nwi_0769	0.840025	1.03716	853107	C	cytochrome o ubiquinol oxidase subunit III [EC:1.10.3.-]KO:K00424cytochromeubiquinoloxidase (complement(853108..853833))
Nwi0770	Nwi_0770	1.72559e-14	2.22476	853829	C	Cytochrome c oxidase, subunit I (complement(853830..855803))
Nwi0771	Nwi_0771	0.193047	-1.22226	855975	M	similar to 4-amino-4-deoxy-L-arabinose transferase and relatedglycosyltransferasesofPMTfamily (complement(855976..857487))
Nwi0772	Nwi_0772	3.86049e-06	1.6709	857624		hypothetical (complement(857625..858371))
Nwi0773	Nwi_0773	0.43322	1.09202	859058		Cytochrome c, class I (859059..860039)
Nwi0774	Nwi_0774	0.271357	1.11425	860038	CC	Nitrate reductase, alpha subunit (860039..863683)
Nwi0775	Nwi_0775	0.240086	-1.13029	863958		hypothetical (complement(863959..864156))
Nwi0776	Nwi_0776	0.00169499	1.40548	864441	CCC	Nitrate reductase, beta subunit (864442..865983)
Nwi0777	Nwi_0777	1.27913e-07	-2.18072	866118	C	Nitrate reductase, delta subunit (866119..867147)
Nwi0778	Nwi_0778	0.119073	-1.26244	867181	C	nitrate reductase gamma subunit [EC:1.7.99.4] KO: K00374nitratereductasegammachain(867182..867859)
Nwi0779	Nwi_0779	0.00027361	-1.53636	868090	P	Major facilitator superfamily MFS_1 (868091..869347)
Nwi0780	Nwi_0780	1.88294e-13	-2.79704	869452	P	C4-dicarboxylate transporter/malic acid transport protein(869453..870526)
Nwi0781	Nwi_0781	0	-4.59582	870659		transposase (class I) (complement(870660..871025))
Nwi0782	Nwi_0782	1	-1	871678	L	Integrase, catalytic region (complement(871679..872392))
Nwi0783	Nwi_0783	0.505542	4.87633	872655		Transposase IS3/IS911 (complement(872656..873030))
Nwi0784	Nwi_0784	0.527635	-1.1204	873122		Prevent-host-death protein (complement(873123..873389))
Nwi0785	Nwi_0785	1.4693e-08	2.57475	873441		hypothetical (873442..874263)
Nwi0786	Nwi_0786	1.70504e-14	2.78339	874269		hypothetical (874270..875250)
Nwi0787	Nwi_0787	0.569317	-1.14195	875242		hypothetical (complement(875243..875497))
Nwi0788	Nwi_0788	0.633565	-2.39635	875638		hypothetical (complement(875639..875827))
Nwi0789	Nwi_0789	0.137935	4.79758	875851		hypothetical (complement(875852..876421))
Nwi0790	Nwi_0790	0.16942	2.66157	876495		hypothetical (complement(876496..876846))
Nwi0791	Nwi_0791	0.263556	1.67505	876858		conserved hypothetical protein (complement(876859..877557))
Nwi0792	Nwi_0792	0.0461014	-1.59563	877568		homologue of rhodobacter capsulatus gene transfer agent (GTA)orfg15(complement(877569..881510))
Nwi0793	Nwi_0793	0.152766	1.72553	881608		hypothetical (881609..881872)
Nwi0794	Nwi_0794	0.00665765	2.25122	881868	M	Putative phage cell wall peptidase, NlpC/P60 (complement(881869..882330))
Nwi0795	Nwi_0795	0.830983	-1.46406	882326	S	Phage conserved hypothetical protein BR0599 (complement(882327..883214))
Nwi0796	Nwi_0796	0.481827	1.79454	883210	S	Conserved hypothetical protein 2217 (complement(883211..883801))
Nwi0797	Nwi_0797	0.096082	-1.42445	883800	S	similar to Phage-related minor tail protein (complement(883801..887148))
Nwi0798	Nwi_0798	1	-1	887144		hypothetical (complement(887145..887291))
Nwi0799	Nwi_0799	1	-1.029	887452		hypothetical (complement(887453..887809))
Nwi0800	Nwi_0800	0.388492	-1.63767	887849		conserved hypothetical protein (complement(887850..888791))
Nwi0801	Nwi_0801	1	-1.03242	888815		hypothetical (complement(888816..889250))
Nwi0802	Nwi_0802	0.774374	-1.27562	889263		hypothetical (complement(889264..889941))
Nwi0803	Nwi_0803	0.324231	-1.21196	889962		hypothetical (889963..890571)
Nwi0804	Nwi_0804	0.229217	1.48827	890582		hypothetical (890583..890942)
Nwi0805	Nwi_0805	0.368245	-1.27823	890945		hypothetical (complement(890946..891263))
Nwi0806	Nwi_0806	0.696732	1.30541	891259		conserved hypothetical protein (complement(891260..891610))
Nwi0807	Nwi_0807	1	-1.03703	891639		Peptidase U35, phage prohead HK97 (complement(891640..893709))
Nwi0808	Nwi_0808	0.2624	1.55937	893726	R	Phage portal protein, lambda (complement(893727..895262))
Nwi0809	Nwi_0809	1	-1.03425	895261		hypothetical (complement(895262..895471))
Nwi0810	Nwi_0810	0.794709	-1.09727	895489	R	Phage terminase GpA (complement(895490..897334))
Nwi0811	Nwi_0811	1	-1.04162	897281		conserved hypothetical protein (complement(897282..897854))
Nwi0812	Nwi_0812	1	-1	897962		hypothetical (897963..898211)
Nwi0813	Nwi_0813	0.163454	-1.82758	898235		hypothetical (898236..898694)
Nwi0814	Nwi_0814	0.015773	1.75677	899223		hypothetical (complement(899224..899928))
Nwi0815	Nwi_0815	0.508063	-1.35361	899924		hypothetical (complement(899925..900851))
Nwi0816	Nwi_0816	0.81847	1.08067	900843	K	ParB-like nuclease (complement(900844..901587))
Nwi0817	Nwi_0817	1	-1	901989		conserved hypothetical protein (complement(901990..902418))
Nwi0818	Nwi_0818	0.311125	2.84261	902414		conserved hypothetical protein (complement(902415..902948))
Nwi0819	Nwi_0819	1	-1.02426	902962		hypothetical (complement(902963..903670))
Nwi0820	Nwi_0820	0.0676567	1.88877	903884	L	similar to RecA-family ATPase (complement(903885..906116))
Nwi0821	Nwi_0821	0.246993	1.78111	906195		hypothetical (complement(906196..906831))
Nwi0822	Nwi_0822	0.465439	-1.14999	906872		hypothetical (complement(906873..907658))
Nwi0823	Nwi_0823	0.658954	-1.30287	907654		hypothetical (complement(907655..907927))
Nwi0824	Nwi_0824	1	1.6314	907923		hypothetical (complement(907924..908229))
Nwi0825	Nwi_0825	0.614024	1.22204	908503		hypothetical (908504..909250)
Nwi0826	Nwi_0826	0.0816114	2.22752	909249		Helix-turn-helix motif (909250..909540)
Nwi0827	Nwi_0827	0.557731	1.305	909570		hypothetical (909571..910206)
Nwi0828	Nwi_0828	0.542367	-1.08748	910232		conserved hypothetical protein (complement(910233..910916))
Nwi0829	Nwi_0829	0.350013	-1.09726	910872	LU	SMF protein (complement(910873..911781))
Nwi0830	Nwi_0830	0.904006	-1.01908	911936		Helix-turn-helix motif (complement(911937..912203))
Nwi0831	Nwi_0831	0.0600677	-1.81377	912284	L	Phage integrase (complement(912285..913487))
Nwi0832	Nwi_0832	0.732736	-1.08153	913691		hypothetical (complement(913692..914087))
Nwi0833	Nwi_0833	0.550213	-1.07446	914088	DD	Cobyrinic acid a,c-diamide synthase (complement(914089..915141))
NwiR0021	Nwi_R0021	1	-1	915543
Nwi0834	Nwi_0834	1.39887e-12	3.11795	915689		Recombinase (complement(915690..916523))
Nwi0835	Nwi_0835	9.75126e-18	5.91048	916491
Nwi0836	Nwi_0836	0.000725146	1.48541	917154		GCN5-related N-acetyltransferase (complement(917155..917670))
Nwi0837	Nwi_0837	0.000634598	1.61864	917657		hypothetical (complement(917658..917924))
Nwi0838	Nwi_0838	4.33212e-05	-1.99109	918446		Integrase, catalytic region (918447..919307)
Nwi0839	Nwi_0839	0.0194265	16.4007	919669		hypothetical (919670..919930)
Nwi0840	Nwi_0840	1	-1.15683	920292	S	Protein of unknown function DUF736 (920293..920607)
Nwi0841	Nwi_0841	0.0502048	2.67036	920700		conserved hypothetical protein (920701..921204)
Nwi0842	Nwi_0842	0.338901	1.306	921357	L	ISBm1, transposase orfA (921358..921723)
Nwi0843	Nwi_0843	0.350952	1.31265	922283		Helix-turn-helix motif (complement(922284..922499))
Nwi0844	Nwi_0844	0.170302	-1.46264	922722		conserved hypothetical protein (922723..922989)
Nwi0845	Nwi_0845	0.386391	2.9239	923229		conserved hypothetical protein (923230..923472)
Nwi0846	Nwi_0846	0.578447	-1.44532	923480	L	possible replication protein A (923481..924344)
Nwi0847	Nwi_0847	0.499914	-1.44865	924489	L	DNA methylase N-4/N-6 (924490..925248)
Nwi0848	Nwi_0848	0.507703	5.05807	925416		conserved hypothetical protein (925417..925737)
Nwi0849	Nwi_0849	1	-3.01839	925733	OU	conjugal transfer protein precursor (925734..926294)
Nwi0850	Nwi_0850	0.157859	1.43696	926328	M	Lytic transglycosylase, catalytic (926329..927339)
Nwi0851	Nwi_0851	1	2.97731	927507		probable ISRm2011-2 transposase protein, C-terminal portion(complement(927508..928149))
Nwi0852	Nwi_0852	1	-3.03909	928100	L	transposase (complement(928101..928451))
Nwi0853	Nwi_0853	0.505544	-1.15876	928578	L	Transposase IS116/IS110/IS902 (928579..929670)
Nwi0854	Nwi_0854	1	-1.07476	929792	U	conserved hypothetical protein (929793..930581)
Nwi0855	Nwi_0855	1	1.00184	930677		conserved hypothetical protein (930678..931334)
Nwi0856	Nwi_0856	0.264905	1.48187	931447		Prevent-host-death protein (931448..931702)
Nwi0857	Nwi_0857	0.143056	1.3678	931698	R	PilT protein, N-terminal (931699..932121)
Nwi0858	Nwi_0858	0.148357	-1.50372	932246	K	TENA/THI-4 protein (932247..932909)
Nwi0859	Nwi_0859	0.871684	-1.31319	932921		hypothetical (932922..933407)
Nwi0860	Nwi_0860	0.0974369	1.55707	933406	U	Bacterial conjugation TrbI-like protein (933407..934615)
Nwi0861	Nwi_0861	1	-1.03438	934611	S	conserved hypothetical protein (934612..934839)
Nwi0862	Nwi_0862	0.623871	-1.10279	935135	S	Phage Gp37Gp68 (935136..935624)
Nwi0863	Nwi_0863	2.17642e-06	1.92075	935385		hypothetical (complement(935386..936057))
Nwi0864	Nwi_0864	0.000429096	1.59031	936673		Beta-lactamase-like (936674..937543)
Nwi0865	Nwi_0865	1	-1	937750		Helix-turn-helix, Fis-type (complement(937751..938731))
Nwi0866	Nwi_0866	1	2.94223	938727		Transposase IS3/IS911 (complement(938728..939102))
Nwi0867	Nwi_0867	0.77681	1.05885	939013		hypothetical (complement(939014..939706))
Nwi0868	Nwi_0868	0.0933906	-1.65934	939918		hypothetical (complement(939919..940689))
Nwi0869	Nwi_0869	1	-1.73356	940868		Transposase IS3/IS911 (940869..941243)
Nwi0870	Nwi_0870	1	-1.05721	941239		Helix-turn-helix, Fis-type (941240..942301)
Nwi0871	Nwi_0871	1	-1	942212		Transposase IS3/IS911 (942213..942587)
Nwi0872	Nwi_0872	1	-1	942583		Helix-turn-helix, Fis-type (942584..943564)
Nwi0873	Nwi_0873	0.0253863	-1.5861	944537		hypothetical (complement(944538..944762))
Nwi0874	Nwi_0874	0.690491	1.05934	944811	S	Protein of unknown function DUF490 (complement(944812..949281))
Nwi0875	Nwi_0875	7.06407e-20	-2.8632	949280	MM	Bacterial surface antigen (D15) (complement(949281..951314))
Nwi0876	Nwi_0876	0.0143298	1.31307	951772	M	Choloylglycine hydrolase (complement(951773..952837))
Nwi0877	Nwi_0877	0.771097	-1.09275	953084		hypothetical (complement(953085..953642))
Nwi0878	Nwi_0878	0.000897387	1.60187	953932		conserved hypothetical protein (953933..954487)
Nwi0879	Nwi_0879	0.00164498	-1.6878	954771	PPP	TonB-dependent receptor (954772..955908)
Nwi0880	Nwi_0880	0.000135012	-2.17908	955904	P	Molybdenum ABC transporter, periplasmic binding protein (955905..956762)
Nwi0881	Nwi_0881	0.000166893	1.75032	957162	EEEKKK	Bacterial regulatory protein GntR, HTH:Aminotransferase,classIandII(complement(957163..958599))
Nwi0882	Nwi_0882	0.00853087	1.776	958861	G	Class II aldolase/adducin, N-terminal (958862..959641)
Nwi0883	Nwi_0883	0.504092	1.09084	959683	EM	Dihydrodipicolinate synthetase (959684..960568)
Nwi0884	Nwi_0884	0.00718696	-1.33699	960828		hypothetical (complement(960829..962349))
Nwi0885	Nwi_0885	0.133562	1.21125	962443		conserved hypothetical protein (complement(962444..964036))
Nwi0886	Nwi_0886	0.0466786	-1.3072	964038		conserved hypothetical protein (complement(964039..965652))
Nwi0887	Nwi_0887	0.000156486	-1.58856	965706		hypothetical (complement(965707..966957))
Nwi0888	Nwi_0888	0.752593	1.12132	967399		outer membrane ferric siderophore receptor KO: K02014 ironcomplexoutermembranerecepterprotein(967400..967585)
Nwi0889	Nwi_0889	2.43227e-19	5.75556	967843	CRS	Protein of unknown function DUF442 (complement(967844..969508))
Nwi0890	Nwi_0890	6.91627e-14	3.78604	969549	R	Beta-lactamase-like (complement(969550..970437))
Nwi0891	Nwi_0891	0.00456375	1.87719	970776	OO	Alkyl hydroperoxide reductase/ Thiol specific antioxidant/Malallergen(970777..971415)
Nwi0892	Nwi_0892	4.27554e-08	2.62049	971411		Bacterial regulatory protein, ArsR (971412..971807)
Nwi0893	Nwi_0893	7.85439e-07	2.8233	971907	S	conserved hypothetical protein (complement(971908..972351))
Nwi0894	Nwi_0894	2.46682e-11	2.68704	972785	K	Sigma-70 region 2:Sigma-70 region 4 (972786..973283)
Nwi0895	Nwi_0895	0.0134671	1.95657	973482	PT	FecR protein (973483..974445)
Nwi0896	Nwi_0896	0.577923	-1.1506	974568		Secretin/TonB, short N-terminal (974569..975018)
Nwi0897	Nwi_0897	0.396945	1.30044	974987	R	similar to ATP-grasp enzyme (974988..976529)
Nwi0898	Nwi_0898	0.0122188	1.35906	976579	GMMMMQ	NAD-dependent epimerase/dehydratase:Short-chain dehydrogenase/reductaseSDR:3-betahydroxysteroid dehydrogenase/isomerase:Polysaccharidebiosynthesisprotein CapD:dTDP-4-dehydrorhamnosereductase:dTDP-4-dehydrorhamnosereductase (976580..977608)
Nwi0899	Nwi_0899	0.671175	-1.06951	977789
Nwi0900	Nwi_0900	0.380594	1.42572	980446
Nwi0901	Nwi_0901	0.0371772	-1.76353	981529		hypothetical (981530..981799)
Nwi0902	Nwi_0902	0.000258427	4.63877	981758		hypothetical (complement(981759..982211))
Nwi0903	Nwi_0903	0.499832	1.34147	982431		hypothetical (982432..982746)
Nwi0904	Nwi_0904	0.00231532	-1.58565	982842		hypothetical (complement(982843..984339))
Nwi0905	Nwi_0905	0.00531854	-3.50669	984741		hypothetical (complement(984742..985077))
Nwi0906	Nwi_0906	0.00170328	1.59211	986728	G	Cupin region (986729..987157)
Nwi0907	Nwi_0907	5.43962e-10	-2.09039	987282	L	similar to Uncharacterized conserved protein (complement(987283..989904))
Nwi0908	Nwi_0908	0.341373	-1.19862	989900	L	Exonuclease SbcD (complement(989901..991025))
Nwi0909	Nwi_0909	2.40557e-06	1.65566	991027	L	conserved hypothetical protein, putative DNA helicase (complement(991028..997036))
Nwi0910	Nwi_0910	0.0151991	1.97064	997299	S	Protein of unknown function DUF156 (complement(997300..997575))
Nwi0911	Nwi_0911	0.236693	1.15842	997629	PPP	ATPase, E1-E2 type:Copper-translocating P-type ATPase:HeavymetaltranslocatingP-typeATPase(997630..1000125)
Nwi0912	Nwi_0912	0.371159	-1.15321	1000182	S	conserved hypothetical protein (complement(1000183..1000620))
Nwi0913	Nwi_0913	0.403034	-1.08946	1001152	P	Manganese and iron superoxide dismutase:Manganese and ironsuperoxidedismutase(1001153..1001758)
Nwi0914	Nwi_0914	2.79072e-06	-2.43327	1002118	CCCDEEEEEEEEEEGGGHHHMOOOOOPPPPPPPPPPPPPPPPPPQRRRRRRRRRRRRRRVVVVV	ABC transporter related (1002119..1002874)
Nwi0915	Nwi_0915	1.89343e-14	-3.02328	1002880	P	ABC-3 (1002881..1003750)
Nwi0916	Nwi_0916	0.00102149	-1.5979	1003763	PP	Periplasmic solute binding protein (1003764..1004687)
Nwi0917	Nwi_0917	0.475283	1.08746	1004811	R	Cobalamin synthesis protein/P47K:Cobalamin synthesis CobW,C-terminal(1004812..1005864)
Nwi0918	Nwi_0918	7.08504e-05	1.536	1005863	R	WD-40 repeat (1005864..1006877)
Nwi0919	Nwi_0919	0.502872	-1.108	1006873		hypothetical (complement(1006874..1007137))
Nwi0920	Nwi_0920	0.0162305	-3.50051	1007186		conserved hypothetical protein (1007187..1007459)
Nwi0921	Nwi_0921	0.894056	1.01762	1007819	Q	Homospermidine synthase (complement(1007820..1009256))
Nwi0922	Nwi_0922	2.96062e-08	1.96672	1009807	K	Prokaryotic transcription elongation factor GreA/GreB region(complement(1009808..1010263))
Nwi0923	Nwi_0923	0.405831	-1.2479	1010611	R	GCN5-related N-acetyltransferase (complement(1010612..1011211))
Nwi0924	Nwi_0924	4.19482e-06	-2.21085	1011345	E	Orn/DAP/Arg decarboxylase 2:Orn/DAP/Arg decarboxylase 2 (complement(1011346..1012488))
Nwi0925	Nwi_0925	0.359923	1.18306	1013161		conserved hypothetical protein (complement(1013162..1013422))
Nwi0926	Nwi_0926	2.49418e-07	1.80612	1013606	E	Peptidase M3A and M3B, thimet/oligopeptidase F (1013607..1015685)
Nwi0927	Nwi_0927	0.000150949	1.89353	1015836	S	conserved hypothetical protein (complement(1015837..1016235))
Nwi0928	hemH	0.22768	1.14195	1016316	H	Ferrochelatase (1016317..1017360)
Nwi0929	Nwi_0929	0.385913	1.10661	1017579	O	Band 7 protein (1017580..1018578)
Nwi0930	Nwi_0930	0.000565869	-1.54817	1018601	OU	Protein of unknown function DUF107 (1018602..1019048)
Nwi0931	Nwi_0931	0.0158037	-1.35731	1019064	KMR	KpsF/GutQ (complement(1019065..1020042))
Nwi0932	Nwi_0932	6.76701e-09	-2.88987	1020370	S	conserved hypothetical protein (1020371..1022062)
Nwi0933	Nwi_0933	0.626288	1.0774	1022128		conserved hypothetical protein (complement(1022129..1022692))
Nwi0934	Nwi_0934	0.0092751	1.32219	1022951	R	Bacterial regulatory protein, LysR (complement(1022952..1023356))
Nwi0935	Nwi_0935	0.0109347	-1.50353	1023423	MM	MscS Mechanosensitive ion channel (complement(1023424..1025961))
Nwi0936	Nwi_0936	5.82856e-38	6.57659	1026440		conserved hypothetical protein (1026441..1026716)
Nwi0937	Nwi_0937	2.32204e-24	4.99871	1026844	I	putative pigment protein (1026845..1028074)
Nwi0938	Nwi_0938	0.131927	1.29659	1028082	R	Flavin reductase-like, FMN-binding (1028083..1028625)
Nwi0939	Nwi_0939	2.05623e-19	-3.95861	1028789		conserved hypothetical protein (1028790..1030010)
Nwi0940	Nwi_0940	0.00454675	-1.50611	1030183		conserved hypothetical protein (1030184..1031236)
Nwi0941	Nwi_0941	0.00668052	-1.53733	1031581	HPPPP	TonB-dependent receptor:TonB-dependent receptor (1031582..1033732)
Nwi0942	Nwi_0942	1	1.07654	1033917		conserved hypothetical protein (1033918..1034451)
Nwi0943	Nwi_0943	0.554535	-1.30175	1034533	P	Di-haem cytochrome c peroxidase (1034534..1035460)
Nwi0944	Nwi_0944	1.93251e-18	3.86021	1035626		hypothetical (complement(1035627..1036067))
Nwi0945	Nwi_0945	6.13003e-11	2.17456	1036225	S	Protein of unknown function UPF0061 (1036226..1037743)
Nwi0946	Nwi_0946	0.0333517	-1.32392	1037948	GG	Alpha amylase, catalytic subdomain (1037949..1040795)
Nwi0947	Nwi_0947	0.823839	-1.03996	1040955		hypothetical (1040956..1041177)
Nwi0948	Nwi_0948	0.453895	-1.91792	1041602		hypothetical (complement(1041603..1041842))
Nwi0949	Nwi_0949	1.2646e-10	2.35908	1041841	FR	Aspartate/glutamate/uridylate kinase (1041842..1042651)
Nwi0950	Nwi_0950	1.13382e-11	3.57254	1042663	F	Aspartate/glutamate/uridylate kinase (1042664..1043497)
Nwi0951	Nwi_0951	0.0454751	1.27874	1043588	EEEFFHHHQ	Para-aminobenzoate synthase, component I:Glutamine amidotransferaseofanthranilatesynthase (complement(1043589..1045706))
Nwi0952	Nwi_0952	1.17251e-12	2.26753	1046029		UspA (1046030..1046824)
Nwi0953	Nwi_0953	0.589074	-1.18411	1047027	S	Protein of unknown function DUF196 (complement(1047028..1047333))
Nwi0954	Nwi_0954	1.70731e-10	2.54418	1047903	L	probable ISRm2011-2 transposase protein, C-terminal portion(1047904..1048620)
Nwi0955	Nwi_0955	1.6215e-07	2.59526	1048622	L	conserved hypothetical protein (complement(1048623..1049339))
Nwi0956	Nwi_0956	0.569555	-1.76763	1049544		hypothetical (complement(1049545..1049829))
Nwi0957	Nwi_0957	8.41311e-13	2.32438	1050571	KTT	Bacterial regulatory protein, LuxR:Response regulator receiver(complement(1050572..1051600))
Nwi0958	Nwi_0958	0.611193	1.12197	1051813		hypothetical (complement(1051814..1052353))
Nwi0959	Nwi_0959	5.34413e-05	2.70475	1052539		hypothetical (1052540..1053124)
Nwi0960	Nwi_0960	0.0730622	1.27122	1053358		hypothetical (1053359..1054243)
Nwi0961	Nwi_0961	0.975968	-1.02602	1054375		hypothetical (1054376..1056298)
Nwi0962	Nwi_0962	0.481184	1.19212	1056342	CCCDEEEEEEEEEEGGGHHHMOOOOOPPPPPPPPPPPPPPPPPPPQQQRRRRRRRRRRRRRRRVVVVV	Type I secretion system ATPase, PrtD (1056343..1058349)
Nwi0963	Nwi_0963	0.192575	-1.38433	1058386		Type I secretion membrane fusion protein, HlyD (1058387..1059730)
Nwi0964	Nwi_0964	0.692671	1.12511	1059787	MU	TPR repeat:WD-40 repeat (1059788..1061308)
Nwi0965	Nwi_0965	7.0773e-12	2.66998	1061549	CCC	Nitrate reductase, beta subunit (complement(1061550..1063091))
Nwi0966	Nwi_0966	5.27757e-05	1.68483	1063390		hypothetical (complement(1063391..1064173))
Nwi0967	Nwi_0967	0.00178475	-1.49371	1064400		hypothetical (1064401..1064817)
Nwi0968	Nwi_0968	0.0958873	1.19192	1064909		Tyrosinase (complement(1064910..1066454))
Nwi0969	Nwi_0969	0.191691	-1.24196	1066718		hypothetical (1066719..1067429)
Nwi0970	Nwi_0970	3.12207e-10	-2.0542	1067620		hypothetical (complement(1067621..1067851))
Nwi0971	Nwi_0971	0.00125464	-1.58898	1068250	O	Methionine sulfoxide reductase A (1068251..1068790)
Nwi0972	Nwi_0972	0.000838436	-2.76756	1068876	L	transposase (1068877..1069275)
Nwi0973	Nwi_0973	0.253089	-1.72264	1069289	L	Transposase, IS4 (1069290..1069658)
Nwi0974	mobA	0.351135	1.14848	1069774	H	molybdopterin-guanine dinucleotide biosynthesis protein AKO:K03752molybdopterin-guaninedinucleotidebiosynthesisprotein A(complement(1069775..1070431))
Nwi0975	Nwi_0975	8.14481e-08	1.97278	1070560		SirA-like (1070561..1070866)
Nwi0976	Nwi_0976	4.95969e-06	2.00592	1071055	L	probable ISRm2011-2 transposase protein, C-terminal portion(complement(1071056..1071772))
Nwi0977	hemE	7.6763e-05	-1.66111	1072080	H	Uroporphyrinogen decarboxylase HemE (complement(1072081..1073058))
Nwi0978	Nwi_0978	0.308874	-1.31302	1073295	R	Flavoprotein WrbA (complement(1073296..1073895))
Nwi0979	Nwi_0979	0.482747	1.21864	1073969	R	Pirin, N-terminal (complement(1073970..1074668))
Nwi0980	Nwi_0980	1.43977e-05	-2.25665	1074830	K	Bacterial regulatory protein, LysR:LysR, substrate-binding(1074831..1075745)
Nwi0981	Nwi_0981	0.917827	-1.10243	1075954		hypothetical (1075955..1076239)
Nwi0982	Nwi_0982	0.000450996	1.65698	1076269	TTT	EAL:Response regulator receiver (complement(1076270..1077484))
Nwi0983	rpmJ	3.75543e-06	-2.56022	1077821		Ribosomal protein L36 (1077822..1077947)
Nwi0984	Nwi_0984	1.43443e-11	2.37061	1078277		TPR repeat:TPR repeat (1078278..1078943)
Nwi0985	Nwi_0985	0.0148017	-1.44651	1079214		hypothetical (complement(1079215..1079520))
Nwi0986	Nwi_0986	0.0237984	-1.26584	1079736	G	Pyruvate kinase (complement(1079737..1081173))
Nwi0987	Nwi_0987	1.64483e-07	-1.98229	1081169	S	Protein of unknown function DUF1036 (complement(1081170..1081754))
Nwi0988	Nwi_0988	0.704136	-1.06469	1081936	S	Protein of unknown function DUF1244 (1081937..1082239)
Nwi0989	Nwi_0989	0.00865075	1.47521	1082411	S	conserved hypothetical protein (1082412..1082681)
Nwi0990	Nwi_0990	0.000149699	-1.52367	1082979	S	Protein of unknown function DUF882, bacterial (complement(1082980..1084569))
Nwi0991	Nwi_0991	0.481935	1.08225	1084846	S	conserved hypothetical protein (complement(1084847..1087282))
Nwi0992	Nwi_0992	0.415222	1.13197	1087574	EKKKKKKKKKKQTTTTTTTTTTTTT	Helix-turn-helix, Fis-type (complement(1087575..1089071))
Nwi0993	Nwi_0993	6.16553e-10	2.05933	1089250	E	Peptidase M3B, oligoendopeptidase-related clade 3 (1089251..1091128)
Nwi0994	Nwi_0994	0.000394476	1.79842	1091527		conserved hypothetical protein (1091528..1091680)
Nwi0995	Nwi_0995	0.336955	1.1165	1091775	CE	Alanine dehydrogenase/PNT, C-terminal:Alanine dehydrogenase/PNT,N-terminal(1091776..1092906)
Nwi0996	Nwi_0996	0.00436572	-1.65614	1093023	C	NAD(P) transhydrogenase subunit alpha part 2 [EC:1.6.1.2]KO:K00324NAD(P)transhydrogenasesubunitalpha (1093024..1093341)
Nwi0997	Nwi_0997	8.79341e-11	-2.23474	1093499	C	Twin-arginine translocation pathway signal (1093500..1094897)
Nwi0998	Nwi_0998	2.98904e-06	1.81169	1094926		conserved hypothetical protein (1094927..1095394)
Nwi0999	rpsU	1.74687e-39	-8.41286	1095757		Ribosomal protein S21 (complement(1095758..1096045))
Nwi1000	Nwi_1000	1.72885e-10	4.74961	1096309	G	Aquaporin (1096310..1097026)
Nwi1001	Nwi_1001	0.732019	1.0489	1097139	FF	Phosphoribosylaminoimidazole carboxylase, ATPase subunit(complement(1097140..1098252))
Nwi1002	Nwi_1002	0.966351	1.00008	1098248	F	1-(5-Phosphoribosyl)-5-amino-4-imidazole-carboxylate (AIR)carboxylase(complement(1098249..1098737))
Nwi1003	Nwi_1003	0.000303311	2.2846	1098925	S	Protein of unknown function DUF465 (complement(1098926..1099249))
Nwi1004	Nwi_1004	1.4867e-17	3.65264	1099367		Protein of unknown function DUF465 (1099368..1099553)
Nwi1005	Nwi_1005	0.0467974	1.60064	1099661	CER	FAD dependent oxidoreductase (complement(1099662..1100768))
Nwi1006	Nwi_1006	4.81127e-05	1.96191	1101200	CCCDEEEEEEEEEEGGGHHHMOOOOOPPPPPPPPPPPPPPPPPPPQQQRRRRRRRRRRRRRRRVVVVVV	Spermidine/putrescine ABC transporter ATP-binding subunit(1101201..1102349)
Nwi1007	Nwi_1007	0.0489059	-1.29348	1102345	EEGGOPP	Binding-protein-dependent transport systems inner membranecomponent(1102346..1103260)
Nwi1008	Nwi_1008	0.018865	-1.41819	1103256	EEGGGOPP	Binding-protein-dependent transport systems inner membranecomponent(1103257..1104078)
Nwi1009	Nwi_1009	1.95043e-19	-2.87348	1104129	M	AsmA (complement(1104130..1106100))
Nwi1010	Nwi_1010	2.19423e-09	2.1441	1106112	II	Coenzyme A transferase (1106113..1107102)
Nwi1011	Nwi_1011	0.159917	1.19814	1107155	II	Coenzyme A transferase (1107156..1107806)
Nwi1012	Nwi_1012	2.27404e-05	1.61052	1107880	TTTTTTTT	PAS (complement(1107881..1110898))
Nwi1013	Nwi_1013	0.38039	-1.60289	1111160		conserved hypothetical protein (1111161..1111541)
Nwi1014	Nwi_1014	3.25595e-07	-2.02178	1111721	S	Phasin 2 (1111722..1112168)
Nwi1015	Nwi_1015	0.0698577	-1.43625	1112416	L	Transposase, IS4 (complement(1112417..1112947))
NwiR0022	Nwi_R0022	1	-1	1113522
Nwi1016	Nwi_1016	3.43249e-08	2.34594	1114073	L	probable ISRm2011-2 transposase protein, C-terminal portion(1114074..1114790)
Nwi1017	Nwi_1017	1	-1	1115121		Transposase IS3/IS911 (1115122..1115496)
Nwi1018	Nwi_1018	1	-1	1115492		Helix-turn-helix, Fis-type (1115493..1116473)
Nwi1019	Nwi_1019	0.625731	-1.10457	1117110		hypothetical (complement(1117111..1117638))
Nwi1020	Nwi_1020	1	1.03632	1118546		hypothetical (1118547..1118798)
Nwi1021	Nwi_1021	5.85354e-10	-2.14742	1118930		conserved hypothetical protein (1118931..1119107)
Nwi1022	Nwi_1022	7.79076e-06	-2.22717	1119177		hypothetical (complement(1119178..1119492))
Nwi1023	Nwi_1023	0.535747	-1.14925	1119936	KRTT	CBS:Transport-associated (complement(1119937..1120668))
Nwi1024	Nwi_1024	0.00146269	1.60832	1120813		UspA (1120814..1121653)
Nwi1025	Nwi_1025	0.157394	1.40255	1121749	G	Glucokinase (1121750..1122727)
Nwi1026	Nwi_1026	6.51773e-05	-2.15984	1122827	G	putative phosphoketolase [EC:4.1.2.-] (complement(1122828..1123007))
Nwi1027	Nwi_1027	0.00270225	-2.06455	1123247	KKTTTTT	Response regulator receiver (complement(1123248..1123655))
Nwi1028	fixJ	0.169271	-1.24259	1123726	KKKKTTTTTTTTT	Bacterial regulatory protein, LuxR:Response regulator receiver(complement(1123727..1124344))
Nwi1029	Nwi_1029	0.372317	-1.1286	1124333	TTTTTTTTTT	PAS (complement(1124334..1125869))
Nwi1030	Nwi_1030	0.558329	-1.33225	1126095	S	similar to Uncharacterized protein conserved in bacteria(complement(1126096..1126503))
Nwi1031	Nwi_1031	8.54512e-07	6.85661	1126802	KT	CBS (1126803..1127234)
Nwi1032	Nwi_1032	0.00115741	6.87641	1127336	R	ABC transporter substrate-binding protein KO: K02067 putativeABCtransportsystemsubstrate-bindingprotein (1127337..1127642)
Nwi1033	Nwi_1033	6.59104e-06	3.2164	1128011		hypothetical (complement(1128012..1128302))
Nwi1034	Nwi_1034	0.000219582	3.01216	1128326		hypothetical (complement(1128327..1128491))
Nwi1035	Nwi_1035	5.49806e-06	3.42154	1128674		UspA (1128675..1129499)
Nwi1036	fixK	0.00453601	1.82058	1129720	T	Cyclic nucleotide-binding:Bacterial regulatory protein, Crp(complement(1129721..1130416))
Nwi1037	Nwi_1037	0.0108863	-1.41389	1131776		hypothetical (1131777..1131956)
Nwi1038	Nwi_1038	0.367912	-1.11643	1132040		hypothetical (complement(1132041..1132424))
Nwi1039	Nwi_1039	2.40532e-05	-2.61844	1132663		hypothetical (1132664..1132951)
Nwi1040	Nwi_1040	0.592198	1.07556	1133280		conserved hypothetical protein with amino acid permeasessignature(complement(1133281..1133523))
Nwi1041	Nwi_1041	0.0102722	-1.64298	1133834		hypothetical (1133835..1134413)
Nwi1042	Nwi_1042	1.67526e-06	1.85704	1134818	V	Peptidoglycan-binding domain 1:N-acetylmuramoyl-L-alanineamidase,family2 (complement(1134819..1135670))
Nwi1043	mraW	0.47256	-1.11637	1136257	M	Bacterial methyltransferase (1136258..1137256)
Nwi1044	Nwi_1044	0.943714	1.03029	1137260		conserved hypothetical protein (1137261..1137641)
Nwi1045	Nwi_1045	0.00721892	-1.32692	1137637	MMM	Penicillin-binding protein, transpeptidase:Penicillin-bindingprotein,dimerisationdomain (1137638..1139377)
Nwi1046	murE	0.00022934	-1.56878	1139458	HMMMM	UDP-N-acetylmuramyl-tripeptide synthetase (1139459..1140916)
Nwi1047	Nwi_1047	0.000672079	-1.56689	1140912	MMMM	UDP-N-acetylmuramoylalanyl-D-glutamyl-2, 6-diaminopimelate-D-alanyl-D-alanylligase(1140913..1142343)
Nwi1048	mraY	0.675336	-1.05819	1142424	M	Phospho-N-acetylmuramoyl-pentapeptide transferase (1142425..1143531)
Nwi1049	murD	0.73176	-1.05105	1143541	MMMM	UDP-N-acetylmuramoylalanine-D-glutamate ligase (1143542..1144942)
Nwi1050	Nwi_1050	0.321355	-1.11559	1145176	D	Cell cycle protein (1145177..1146328)
Nwi1051	murG	0.00427185	-1.3787	1146331	M	Glycosyl transferase, family 28:Glycosyltransferase 28, C-terminal(1146332..1147483)
Nwi1052	murC	1.47251e-13	-2.35877	1147586	MMMM	UDP-N-acetylmuramate--alanine ligase (1147587..1148990)
Nwi1053	Nwi_1053	1.23991e-09	-2.27748	1148995	L	Excinuclease ABC, C subunit, N-terminal (complement(1148996..1149328))
Nwi1054	murB	0.00164056	-1.67404	1149462	M	UDP-N-acetylenolpyruvoylglucosamine reductase (1149463..1150380)
Nwi1055	Nwi_1055	0.000204128	-1.58939	1150385	M	D-alanine--D-alanine ligase, C-terminal (1150386..1151378)
Nwi1056	Nwi_1056	0.523498	-1.08525	1151762	M	Cell division protein FtsQ (1151763..1152785)
Nwi1057	Nwi_1057	0.00876726	1.39327	1152781	D	Cell division protein FtsA (1152782..1154104)
Nwi1058	Nwi_1058	0.00736185	1.42617	1154194	D	Cell division protein FtsZ (1154195..1156006)
Nwi1059	lpxC	0.145416	-1.17478	1156342	M	UDP-3-0-acyl N-acetylglucosamine deacetylase (1156343..1157299)
Nwi1060	Nwi_1060	0.305994	-1.12182	1157770	R	putative lipoprotein (1157771..1158667)
Nwi1061	Nwi_1061	0.158701	-1.22268	1158811	L	DNA repair protein RecN (1158812..1160497)
Nwi1062	Nwi_1062	0.130334	-1.2196	1160503	LR	NAD-dependent DNA ligase (1160504..1162654)
Nwi1063	Nwi_1063	0.217431	-1.30617	1162685	Q	Fumarylacetoacetate (FAA) hydrolase (complement(1162686..1163390))
Nwi1064	Nwi_1064	0.120213	-1.18966	1163557	CCCDEEEEEEEEEEGGGHHHMOOOOOPPPPPPPPPPPPPPPPPPPQQQRRRRRRRRRRRRRRVVVVV	ABC transporter, transmembrane region:ABC transporter related(complement(1163558..1165366))
Nwi1065	Nwi_1065	0.0168709	1.53091	1165485	GGMMMMMM	UDP-glucose 4-epimerase (complement(1165486..1166496))
Nwi1066	Nwi_1066	0.257508	-1.26754	1166680	M	Lipopolysaccharide heptosyltransferase I (1166681..1167625)
Nwi1067	Nwi_1067	0.00338236	1.86258	1167621	E	Histidinol-phosphate phosphatase:HAD-superfamily hydrolasesubfamilyIIIA(complement(1167622..1168176))
Nwi1068	Nwi_1068	0.139968	1.21889	1168172	G	Phosphoheptose isomerase (complement(1168173..1168766))
Nwi1069	Nwi_1069	0.856497	1.06011	1168836	M	Lipopolysaccharide heptosyltransferase II (complement(1168837..1169907))
Nwi1070	Nwi_1070	3.99076e-07	1.87413	1170259	GMMM	ADP-L-glycero-D-manno-heptose-6-epimerase (1170260..1171240)
Nwi1071	Nwi_1071	0.427314	-1.1103	1171470	GGIMM	Cytidyltransferase-related:RfaE bifunctional protein, domainI:RfaEbifunctionalprotein,domainII(1171471..1172937)
Nwi1072	Nwi_1072	0.0210258	-1.28214	1173005	GGMMMM	NAD-dependent epimerase/dehydratase:Short-chain dehydrogenase/reductaseSDR:3-betahydroxysteroid dehydrogenase/isomerase:Polysaccharidebiosynthesisprotein CapD:dTDP-4-dehydrorhamnosereductase:dTDP-4-dehydrorhamnosereductase (1173006..1174949)
Nwi1073	Nwi_1073	0.0873225	1.28754	1174958		Conserved hypothetical protein 374 (complement(1174959..1175951))
Nwi1074	Nwi_1074	0.408742	-1.10888	1176199	GGMMMMMM	NAD-dependent epimerase/dehydratase:Short-chain dehydrogenase/reductaseSDR:3-betahydroxysteroid dehydrogenase/isomerase:dTDP-4-dehydrorhamnosereductase:Nucleotide sugarepimerase(1176200..1177219)
Nwi1075	Nwi_1075	1	1.00409	1177388	GMS	Mannose-1-phosphate guanylyltransferase/mannose-6-phosphateisomerase(1177389..1178801)
Nwi1076	Nwi_1076	0.557334	-1.07411	1179021	R	Oxidoreductase, N-terminal:Oxidoreductase, C-terminal (1179022..1180059)
Nwi1077	Nwi_1077	0.672013	1.0481	1180074	M	DegT/DnrJ/EryC1/StrS aminotransferase (1180075..1181223)
Nwi1078	Nwi_1078	0.000113727	-1.96217	1181266	R	Virulence factor MVIN-like (1181267..1182793)
Nwi1079	Nwi_1079	6.92351e-28	4.06478	1182911	CF	Aldehyde oxidase and xanthine dehydrogenase, a/b hammerhead:Aldehydeoxidaseandxanthinedehydrogenase,molybdopterin binding(1182912..1185203)
Nwi1080	Nwi_1080	0.952423	-1.0042	1185222		CHRD (complement(1185223..1185648))
Nwi1081	Nwi_1081	0.938482	1.12033	1185724		probable transcriptional regulator (complement(1185725..1185970))
Nwi1082	Nwi_1082	0.700516	-1.08707	1186218	HH	Phosphomethylpyrimidine kinase (1186219..1187034)
Nwi1083	Nwi_1083	0.817472	-1.04061	1187162	S	Metallophosphoesterase (1187163..1187999)
Nwi1084	Nwi_1084	1.01517e-07	1.88569	1188145		conserved hypothetical protein (complement(1188146..1189303))
Nwi1085	Nwi_1085	0.00201128	-1.49978	1189447	MR	Mandelate racemase/muconate lactonizing enzyme:Mandelateracemase/muconatelactonizingenzyme (complement(1189448..1190449))
Nwi1086	Nwi_1086	7.20094e-05	1.49115	1190740		conserved hypothetical protein (complement(1190741..1196140))
Nwi1087	Nwi_1087	0.00180006	1.91767	1196542		Hpt (1196543..1196890)
Nwi1088	Nwi_1088	0.926439	-1.03687	1196999	C	Ferredoxin (1197000..1197320)
Nwi1089	Nwi_1089	0.34567	-1.10947	1197581	COOP	FAD-dependent pyridine nucleotide-disulphide oxidoreductase:HI0933-likeprotein:HI0933-likeprotein (1197582..1198610)
Nwi1090	Nwi_1090	7.7978e-07	-1.7779	1198648		conserved hypothetical protein (complement(1198649..1200673))
Nwi1091	Nwi_1091	0.882347	-1.0244	1200803	S	conserved hypothetical protein (complement(1200804..1201934))
Nwi1092	Nwi_1092	0.0171484	-1.83303	1202533		conserved hypothetical protein (complement(1202534..1202971))
Nwi1093	Nwi_1093	0.135546	1.51171	1203191		conserved hypothetical protein (1203192..1203779)
Nwi1094	Nwi_1094	0.00158347	2.00371	1203801	T	Phosphoglycerate/bisphosphoglycerate mutase (complement(1203802..1204353))
Nwi1095	Nwi_1095	0.0870196	1.38453	1204500	L	Transposase, IS4 (complement(1204501..1205133))
Nwi1096	Nwi_1096	0.0764499	1.51269	1204904	L	ISBm1, transposase orfA (complement(1204905..1205270))
Nwi1097	Nwi_1097	0.124423	1.59632	1205402		Integrase, catalytic region (1205403..1206353)
Nwi1098	Nwi_1098	1.5202e-05	3.16771	1206402	E	FAD dependent oxidoreductase (1206403..1207776)
Nwi1099	Nwi_1099	0.294981	-1.13004	1207964	NN	Flagellar basal body rod protein:Protein of unknown functionDUF1078:FlagellarbasalbodyFlaE(1207965..1209806)
Nwi1100	Nwi_1100	0.760418	1.03538	1209847	N	Protein of unknown function DUF1078 (1209848..1211716)
Nwi1101	Nwi_1101	0.373042	1.15471	1211737		conserved hypothetical protein (1211738..1213243)
Nwi1102	Nwi_1102	0.00202564	-1.54177	1213414	E	Pyridoxal-dependent decarboxylase (1213415..1214893)
Nwi1103	flbT	0.312568	1.17852	1215014	N	Flagellar FlbT (complement(1215015..1215443))
Nwi1104	Nwi_1104	0.0808324	1.38993	1215794		conserved hypothetical protein (1215795..1217366)
Nwi1105	Nwi_1105	2.82337e-05	-1.63584	1217758		conserved hypothetical protein (1217759..1219369)
Nwi1106	flaF	0.688965	1.07013	1219622		putative flagellar protein FlaF KO: K06602 flagellar proteinFlaF(1219623..1219988)
Nwi1107	Nwi_1107	0.0391267	-1.46263	1220017		conserved hypothetical protein (1220018..1220383)
Nwi1108	Nwi_1108	0.00306158	1.40366	1220598		conserved hypothetical protein (complement(1220599..1220964))
Nwi1109	Nwi_1109	0.465592	1.20627	1221144		conserved hypothetical protein (complement(1221145..1221636))
Nwi1110	Nwi_1110	0.363582	1.36834	1221632		conserved hypothetical protein (complement(1221633..1222022))
Nwi1111	flgI	0.000661666	-1.7532	1222021	N	Flagellar P-ring protein (complement(1222022..1223146))
Nwi1112	fliX	0.796683	-1.03173	1223477		probable flagellar assembly protein (1223478..1223891)
Nwi1113	Nwi_1113	3.51378e-06	-1.95257	1224097	T	Zn-finger, prokaryotic DksA/TraR C4 type (1224098..1224508)
Nwi1114	Nwi_1114	1.6973e-05	-2.44021	1224564		hypothetical (complement(1224565..1224900))
Nwi1115	Nwi_1115	0.943751	-1.01145	1224983	O	Heat shock protein Hsp20 (complement(1224984..1225472))
Nwi1116	Nwi_1116	0.273885	1.33339	1225554	O	Heat shock protein Hsp20 (complement(1225555..1226013))
Nwi1117	Nwi_1117	0.128674	1.25942	1226302	RT	Cyclic nucleotide-binding:Patatin (complement(1226303..1228168))
Nwi1118	Nwi_1118	0.0943008	1.7082	1228283		hypothetical (complement(1228284..1228649))
Nwi1119	flgH	0.00308633	1.80831	1228829	N	Flagellar L-ring protein (complement(1228830..1229588))
Nwi1120	flgA	0.229495	1.1993	1229593	NO	Flageller protein FlgA (complement(1229594..1230736))
Nwi1121	flgG	0.0136738	-1.49761	1230774	NNN	Protein of unknown function DUF1078 (complement(1230775..1231563))
Nwi1122	flgF	5.06337e-06	-2.17899	1231576	NNN	Flagellar basal body rod protein:Protein of unknown functionDUF1078(complement(1231577..1232344))
Nwi1123	fliL	4.43695e-05	-1.57537	1232862	N	Flagellar basal body-associated protein FliL (1232863..1233351)
Nwi1124	fliM	3.00267e-10	-2.08879	1233585	N	Flagellar motor switch protein FliM (1233586..1234791)
Nwi1125	Nwi_1125	8.70227e-07	-1.80583	1234787		conserved hypothetical protein (1234788..1235222)
Nwi1126	Nwi_1126	9.00175e-14	-2.50745	1235218		conserved hypothetical protein (1235219..1236022)
Nwi1127	Nwi_1127	0.000273642	-1.62784	1236212		Tetratricopeptide TPR_4 (1236213..1239956)
Nwi1128	Nwi_1128	0.00755072	-1.77017	1240069		hypothetical (complement(1240070..1240312))
Nwi1129	Nwi_1129	0.821598	-1.05488	1240836		hypothetical (1240837..1242381)
Nwi1130	fliP	0.0197962	-1.60479	1242464	NUU	Flagellar transport protein FliP (complement(1242465..1243220))
Nwi1131	Nwi_1131	0.951718	1.00635	1243216		conserved hypothetical protein (complement(1243217..1244074))
Nwi1132	flgB	0.0332546	-1.45636	1244526	N	Flagellar basal body rod protein (1244527..1244934)
Nwi1133	flgC	3.34996e-09	-2.56592	1244963	N	Flagellar basal-body rod protein FlgC (1244964..1245389)
Nwi1134	fliE	0.011685	-1.75988	1245404		Flagellar hook-basal body complex protein FliE (1245405..1245716)
Nwi1135	fliQ	0.0614997	-1.59035	1245828	NU	Flagellar biosynthesis protein FliQ (1245829..1246092)
Nwi1136	fliR	0.71051	1.06173	1246108	NUU	Flagellar biosynthesis protein FliR (1246109..1246879)
Nwi1137	flhB	1	1.00269	1246888	NSUU	Flagellar biosynthetic protein FlhB (1246889..1247968)
Nwi1138	Nwi_1138	0.0362221	-1.26943	1248010	KKTTTTTTTTTTTTTT	PAS (1248011..1250677)
Nwi1139	Nwi_1139	8.12243e-05	-1.61575	1250830		conserved hypothetical protein (complement(1250831..1251796))
Nwi1140	Nwi_1140	0.000225478	1.58475	1251931		Phage integrase (complement(1251932..1253149))
Nwi1141	Nwi_1141	0.0132954	1.50712	1253405		hypothetical (complement(1253406..1253930))
Nwi1142	Nwi_1142	0.029907	3.56709	1254216		hypothetical (complement(1254217..1254441))
Nwi1143	Nwi_1143	0.891646	-1.08164	1254584		Helix-turn-helix, Fis-type (complement(1254585..1255565))
Nwi1144	Nwi_1144	1	1.33868	1255561		Transposase IS3/IS911 (complement(1255562..1255936))
Nwi1145	Nwi_1145	7.0895e-08	-2.2295	1256285	S	Protein of unknown function DUF1452 (1256286..1256774)
Nwi1146	Nwi_1146	0.000372496	-1.68214	1257686		hypothetical (complement(1257687..1257908))
Nwi1147	Nwi_1147	2.91477e-06	-1.99336	1258477		conserved hypothetical protein (1258478..1259323)
Nwi1148	Nwi_1148	0.00461888	-1.68594	1259346	S	conserved hypothetical protein (complement(1259347..1259925))
Nwi1149	Nwi_1149	0.929794	-1.00175	1259921	S	Protein of unknown function DUF1214 (complement(1259922..1260500))
Nwi1150	Nwi_1150	5.7171e-14	2.1895	1260593	MMMM	Penicillin-binding protein 1A (complement(1260594..1262873))
Nwi1151	Nwi_1151	0.203704	-1.255	1263056	S	Uncharacterised conserved protein UCP006173 (1263057..1263698)
Nwi1152	Nwi_1152	0.0235643	-1.40819	1263840	G	Major facilitator superfamily MFS_1 (1263841..1265391)
Nwi1153	Nwi_1153	0.00113222	1.78402	1265684		Flp/Fap pilin component (1265685..1265858)
Nwi1154	Nwi_1154	1.26907e-11	-2.45445	1266019		hypothetical (complement(1266020..1266652))
Nwi1155	Nwi_1155	0.000795515	-1.82684	1266718		hypothetical (complement(1266719..1267186))
Nwi1156	Nwi_1156	0.301842	-1.14018	1267239		ISSpo8, transposase (complement(1267240..1268178))
Nwi1157	Nwi_1157	0.505557	4.92063	1268862		probable ISRm2011-2 transposase protein, C-terminal portion(complement(1268863..1269369))
Nwi1158	Nwi_1158	1	-3.06455	1269455	L	transposase (complement(1269456..1269806))
Nwi1159	Nwi_1159	0.112433	-2.6581	1270400		hypothetical (1270401..1271156)
Nwi1160	Nwi_1160	0.853081	-1.24719	1271148	S	Protein of unknown function DUF264 (1271149..1272417)
Nwi1161	Nwi_1161	0.333706	-2.19431	1272466	S	Phage portal protein, HK97 (1272467..1273642)
Nwi1162	Nwi_1162	1	1.05738	1273607		hypothetical (1273608..1273898)
Nwi1163	Nwi_1163	0.102004	-1.98281	1274168	R	Peptidase U35, phage prohead HK97 (1274169..1274816)
Nwi1164	Nwi_1164	0.26239	-8.82277	1274815		hypothetical (1274816..1275133)
Nwi1165	Nwi_1165	3.56179e-05	2.22521	1275494		hypothetical (1275495..1275734)
Nwi1166	Nwi_1166	1.10049e-06	2.38004	1275782		hypothetical (complement(1275783..1276109))
Nwi1167	Nwi_1167	0.566747	-1.2516	1276326	R	Phage major capsid protein, HK97 (1276327..1277580)
Nwi1168	Nwi_1168	0.417639	1.29905	1277735		hypothetical (1277736..1278488)
Nwi1169	Nwi_1169	0.017404	1.65437	1278526		conserved hypothetical protein (1278527..1278898)
Nwi1170	Nwi_1170	0.0017217	2.21264	1279163		hypothetical (1279164..1279442)
Nwi1171	Nwi_1171	0.683064	1.09617	1279547		Peptidase S1 and S6, chymotrypsin/Hap (complement(1279548..1280315))
Nwi1172	Nwi_1172	0.00452431	1.91895	1280427		Phage conserved hypothetical protein, phiE125 gp8 (1280428..1280991)
Nwi1173	Nwi_1173	0.00102467	-6.78194	1281023		homologue of rhodobacter capsulatus gene transfer agent (GTA)orfg8(32%identity)(1281024..1281434)
Nwi1174	Nwi_1174	1	-1.03125	1281450	S	Phage major tail protein, TP901-1 (1281451..1281858)
Nwi1175	Nwi_1175	1	-1	1281873		homologue of rhodobacter capsulatus gene transfer agent (GTA)orfg10(1281874..1282194)
Nwi1176	Nwi_1176	1	-1	1282190		Phage conserved hypothetical protein (1282191..1282403)
Nwi1177	Nwi_1177	1	-1.0687	1282395	S	homologue of rhodobacter capsulatus gene transfer agent (GTA)orfg11(1282396..1282980)
Nwi1178	Nwi_1178	0.257688	6.94442	1282983	S	Conserved hypothetical protein 2217 (1282984..1283625)
Nwi1179	Nwi_1179	0.183789	-1.92309	1283621	S	Phage conserved hypothetical protein BR0599 (1283622..1284515)
Nwi1180	Nwi_1180	1	2.19255	1284526	M	Putative phage cell wall peptidase, NlpC/P60 (1284527..1284973)
Nwi1181	Nwi_1181	0.207526	-1.22758	1284972		homologue of rhodobacter capsulatus gene transfer agent (GTA)orfg15(1284973..1288830)
Nwi1182	Nwi_1182	0.478161	-1.2587	1288836		hypothetical (1288837..1290759)
Nwi1183	Nwi_1183	0.776922	1.18669	1290906		hypothetical (1290907..1291407)
Nwi1184	Nwi_1184	1	-1.02934	1291462		hypothetical (1291463..1291702)
Nwi1185	Nwi_1185	0.0311697	-2.23057	1291726		hypothetical (1291727..1292119)
Nwi1186	Nwi_1186	0.134781	2.17713	1292122		hypothetical (1292123..1292374)
Nwi1187	Nwi_1187	3.05142e-13	2.9752	1292648	KKKKTTTTTTTTT	Response regulator receiver:Transcriptional regulatory protein,C-terminal(1292649..1293320)
Nwi1188	Nwi_1188	2.41109e-07	2.30631	1293309	TT	ATP-binding region, ATPase-like:Histidine kinase, HAMP region:HistidinekinaseA,N-terminal(1293310..1294707)
Nwi1189	Nwi_1189	0.762966	1.0884	1294813	M	LipA a lipoprotein (1294814..1295242)
Nwi1190	Nwi_1190	0.0730359	-1.37992	1295500		conserved hypothetical protein (1295501..1296892)
Nwi1191	Nwi_1191	0.000284999	-1.65052	1297054	O	cytochrome c-type biogenesis protein cycH KO: K02200 cytochromec-typebiogenesisproteinCcmH(1297055..1298158)
Nwi1192	Nwi_1192	0.691842	-1.08333	1298192	O	CcmE/CycJ protein (1298193..1298681)
Nwi1193	Nwi_1193	0.0461399	1.23186	1298677	O	Cytochrome c-type biogenesis protein CcmF (1298678..1300663)
Nwi1194	Nwi_1194	0.595645	1.06662	1300670	O	Cytochrome C biogenesis protein (1300671..1301234)
Nwi1195	Nwi_1195	9.01279e-05	1.57854	1301418	O	Peptidase S1C, Do (1301419..1302969)
Nwi1196	Nwi_1196	0.124075	1.19177	1303300	KKKKTTTTTTT	Response regulator receiver:Transcriptional regulatory protein,C-terminal(1303301..1304017)
Nwi1197	Nwi_1197	1.13621e-33	18.5706	1304376		conserved hypothetical protein (complement(1304377..1304529))
Nwi1198	Nwi_1198	0.0492284	1.34386	1304969	TTTTTTT	ATP-binding region, ATPase-like:Histidine kinase, HAMP region:HistidinekinaseA,N-terminal(1304970..1306430)
Nwi1199	Nwi_1199	1.05322e-06	-1.72311	1306426	OT	Glutamate-ammonia ligase adenylyltransferase (1306427..1309390)
Nwi1200	Nwi_1200	4.81631e-07	1.69356	1309364	TTTTTTT	PAS (complement(1309365..1311704))
Nwi1201	Nwi_1201	0.0241586	-1.89724	1311902	PP	Cation efflux protein (complement(1311903..1313285))
Nwi1202	Nwi_1202	4.92835e-05	-3.12393	1313513		conserved hypothetical protein (complement(1313514..1313870))
Nwi1203	Nwi_1203	0.320699	-1.33079	1314132		Histone-like bacterial DNA-binding protein (1314133..1314432)
Nwi1204	Nwi_1204	0.00324392	-1.73668	1314539	G	Glycogen/starch/alpha-glucan phosphorylase (complement(1314540..1317035))
Nwi1205	Nwi_1205	0.0010651	-1.7134	1317502	GGG	Alpha amylase, catalytic subdomain (complement(1317503..1319287))
Nwi1206	Nwi_1206	0.000392751	-1.63113	1319283	GG	Glycogen debranching enzyme GlgX (complement(1319284..1321362))
Nwi1207	Nwi_1207	1.82968e-06	-1.98117	1321358	GGG	1,4-alpha-glucan branching enzyme (complement(1321359..1323509))
Nwi1208	Nwi_1208	1.19826e-10	-2.3123	1323505	GGGGG	Alpha amylase, catalytic subdomain:Alpha amylase, catalyticsubdomain(complement(1323506..1326790))
Nwi1209	Nwi_1209	1.77879e-17	-3.25798	1326799	G	Alpha amylase, catalytic region (complement(1326800..1328773))
Nwi1210	Nwi_1210	0.000569879	-2.02201	1328902	G	Glycoside hydrolase, family 77 (1328903..1330894)
Nwi1211	Nwi_1211	0.928779	-1.06686	1330966	R	Conserved hypothetical protein 2281, catalytic (complement(1330967..1331479))
Nwi1212	Nwi_1212	0.354348	1.14292	1331617	TTTTTTT	ATP-binding region, ATPase-like:Histidine kinase A, N-terminal(complement(1331618..1333228))
Nwi1213	Nwi_1213	0.012426	1.31001	1333398	GGI	NADP oxidoreductase, coenzyme F420-dependent:6-phosphogluconatedehydrogenase,NAD-binding (complement(1333399..1334268))
Nwi1214	Nwi_1214	0.00348421	1.58413	1334486		Glyoxalase/bleomycin resistance protein/dioxygenase (1334487..1334876)
Nwi1215	Nwi_1215	0.849991	1.01946	1335027	CDDD	probable multidrug-resistance related protein KO: K03593ATP-bindingproteininvolvedinchromosomepartitioning (1335028..1336167)
Nwi1216	Nwi_1216	0.0262387	1.31111	1336463	GQ	Twin-arginine translocation pathway signal (1336464..1337552)
Nwi1217	Nwi_1217	0.0639721	-1.29649	1337809	GQ	TRAP C4-dicarboxylate transport system permease DctM subunit(complement(1337810..1339420))
Nwi1218	Nwi_1218	0.658106	1.10728	1339416	GQ	Tripartite ATP-independent periplasmic transporter, DctQcomponent(complement(1339417..1339956))
Nwi1219	moaA	0.033062	1.3489	1340454	HRR	Radical SAM:Molybdenum cofactor synthesis C-terminal (complement(1340455..1341486))
Nwi1220	Nwi_1220	0.0034042	-1.54126	1341744	RRR	2-phosphoglycolate phosphatase, prokaryotic:HAD-superfamilyhydrolasesubfamilyIA,variant 3:HAD-superfamilyhydrolase,subfamilyIA,variant1 (complement(1341745..1342422))
Nwi1221	Nwi_1221	0.118314	-1.22374	1342783	G	Ribose 5-phosphate isomerase (1342784..1343482)
Nwi1222	Nwi_1222	0.00291349	1.50146	1343504	S	conserved hypothetical protein (1343505..1344029)
Nwi1223	Nwi_1223	0.00744673	-1.32807	1344047	CCCOOR	Glutathione reductase, plant (1344048..1345430)
Nwi1224	Nwi_1224	0.0176845	1.30184	1345797	E	DAHP synthetase, class II (1345798..1347186)
Nwi1225	nadE	0.0761018	-1.21385	1347380	HR	NAD+ synthase (1347381..1349132)
Nwi1226	Nwi_1226	0.762889	-1.03938	1349204		conserved hypothetical protein (complement(1349205..1350296))
Nwi1227	Nwi_1227	0.08628	-1.47783	1350591		conserved hypothetical protein (complement(1350592..1350912))
Nwi1228	cysS	0.0056066	1.34853	1351225	J	Cysteinyl-tRNA synthetase, class Ia (1351226..1352659)
Nwi1229	Nwi_1229	0.162761	1.17616	1352806	S	Protein of unknown function DUF559 (1352807..1353286)
Nwi1230	Nwi_1230	0.0186068	1.33969	1353290		GCN5-related N-acetyltransferase (1353291..1353791)
Nwi1231	Nwi_1231	0.0597437	-1.25459	1353787	E	2-isopropylmalate synthase/homocitrate synthase (1353788..1355410)
Nwi1232	Nwi_1232	0.00625164	1.35825	1355410	R	Conserved hypothetical protein 730 (complement(1355411..1356016))
Nwi1233	Nwi_1233	4.79786e-19	-3.85858	1356229	CCCDEEEEEEEEEEGGGHHHMOOOOOPPPPPPPPPPPPPPPPPPQQQRRRRRRRRRRRRRRVVVVV	ABC transporter, transmembrane region:ABC transporter related(1356230..1358188)
Nwi1234	Nwi_1234	0.551909	1.06382	1358309	I	Phosphatidylserine decarboxylase-related protein (1358310..1359053)
Nwi1235	Nwi_1235	0.0821257	1.20392	1359151	I	CDP-diacylglycerol--serine O-phosphatidyltransferase (1359152..1360030)
Nwi1236	Nwi_1236	1.31455e-05	1.5955	1360306	N	MotA/TolQ/ExbB proton channel (1360307..1361080)
Nwi1237	Nwi_1237	0.134449	-1.18339	1361106	N	OmpA/MotB (1361107..1361937)
Nwi1238	Nwi_1238	0.000410591	-1.47073	1362033	P	K+ potassium transporter (1362034..1363989)
Nwi1239	Nwi_1239	0.544631	-1.09638	1364147	P	Rhodanese-like (1364148..1364561)
Nwi1240	Nwi_1240	0.718354	-1.08212	1364576	EEEEK	Aminotransferase, class I and II (1364577..1365728)
Nwi1241	Nwi_1241	1.66931e-08	-2.28391	1365733	E	Bacterial extracellular solute-binding protein, family 1(1365734..1366849)
Nwi1242	Nwi_1242	1.78987e-06	-2.01321	1366903	M	Bacterial lipid A biosynthesis acyltransferase (complement(1366904..1367836))
Nwi1243	Nwi_1243	7.70927e-06	-1.86109	1367928	IQQ	Beta-ketoacyl synthase:Beta-ketoacyl synthase (complement(1367929..1369209))
Nwi1244	Nwi_1244	9.65228e-13	-2.14392	1369238	IQ	Beta-ketoacyl synthase (complement(1369239..1370444))
Nwi1245	Nwi_1245	0.592885	-1.06822	1370436	I	3-hydroxymyristoyl-acyl carrier protein dehydratase [EC:4.2.1.-]KO:K023723R-hydroxymyristoylACPdehydrase (complement(1370437..1370910))
Nwi1246	Nwi_1246	0.830217	1.05457	1370920		Phosphopantetheine-binding (complement(1370921..1371202))
Nwi1247	Nwi_1247	4.55409e-07	2.88991	1371390		conserved hypothetical protein (complement(1371391..1371732))
Nwi1248	Nwi_1248	8.72421e-07	1.75102	1371840	R	Protein of unknown function DUF87 (complement(1371841..1373694))
Nwi1249	Nwi_1249	0.000140238	1.66919	1373997
NwiR0023	Nwi_R0023	1	-1	1377954
Nwi1250	Nwi_1250	0.107704	-1.19899	1378013	L	Resolvase, N-terminal:Recombinase (complement(1378014..1379588))
Nwi1251	Nwi_1251	0.472583	-1.14231	1379593		hypothetical (complement(1379594..1380454))
Nwi1252	Nwi_1252	0.458612	-1.19895	1380463	V	similar to restriction endonuclease (complement(1380464..1381384))
Nwi1253	Nwi_1253	0.0596001	-1.26805	1381385	V	Restriction modification system DNA specificity domain (complement(1381386..1383179))
Nwi1254	Nwi_1254	0.326438	1.16728	1383175	V	Putative RNA methylase:N-6 DNA methylase (complement(1383176..1384630))
Nwi1255	Nwi_1255	0.00113133	1.48682	1384633	KLRVV	Helicase, C-terminal:Type III restriction enzyme, res subunit:ProteinofunknownfunctionDUF450:DEAD/DEAHboxhelicase, N-terminal(complement(1384634..1387069))
Nwi1256	Nwi_1256	0.00175804	2.16993	1387198		hypothetical (1387199..1387444)
Nwi1257	Nwi_1257	0.0327065	2.2941	1387678		hypothetical (complement(1387679..1388575))
Nwi1258	Nwi_1258	0.639669	1.15371	1388858		hypothetical (complement(1388859..1390811))
Nwi1259	Nwi_1259	0.812999	1.09792	1390807		virulence-associated protein E (complement(1390808..1391698))
Nwi1260	Nwi_1260	0.000893524	3.32859	1391687		hypothetical (complement(1391688..1391921))
Nwi1261	Nwi_1261	0.25873	-1.65797	1392259		hypothetical (complement(1392260..1392526))
Nwi1262	Nwi_1262	0.106909	1.35289	1392555		conserved hypothetical protein (complement(1392556..1393323))
Nwi1263	Nwi_1263	0.287232	1.41808	1393367		Helix-turn-helix motif (complement(1393368..1393721))
Nwi1264	Nwi_1264	4.20621e-57	11.57	1393811		hypothetical (complement(1393812..1394252))
Nwi1265	Nwi_1265	0.454186	1.10045	1394602	PRV	Acriflavin resistance protein (complement(1394603..1397737))
Nwi1266	Nwi_1266	0.53791	1.10373	1397887	MV	Secretion protein HlyD (complement(1397888..1399123))
Nwi1267	Nwi_1267	0.454303	1.18499	1399601	U	MotA/TolQ/ExbB proton channel (1399602..1400558)
Nwi1268	Nwi_1268	0.00623406	-1.87471	1400562	U	Biopolymer transport protein ExbD/TolR (1400563..1401033)
Nwi1269	Nwi_1269	0.0165726	-1.48651	1401034		TonB, C-terminal (1401035..1401826)
Nwi1270	Nwi_1270	0.00770562	1.3645	1401883		conserved hypothetical protein (complement(1401884..1402297))
Nwi1271	Nwi_1271	0.00208303	1.65363	1402347	R	Peptidase M50 (complement(1402348..1403031))
Nwi1272	Nwi_1272	0.129919	1.20325	1403251		Transcription factor jumonji, jmjC (complement(1403252..1404193))
Nwi1273	Nwi_1273	0.00195299	1.48505	1404189	M	conserved hypothetical protein (complement(1404190..1405410))
Nwi1274	Nwi_1274	1.42756e-06	1.69874	1405860	R	Peptidase C14, caspase catalytic subunit p20 (1405861..1407318)
Nwi1275	Nwi_1275	3.22609e-09	3.04344	1407390		hypothetical (1407391..1407771)
Nwi1276	Nwi_1276	8.08544e-05	1.70682	1408518		hypothetical (1408519..1408935)
Nwi1277	Nwi_1277	0.475068	1.1565	1409639		conserved hypothetical protein (1409640..1409870)
Nwi1278	Nwi_1278	0.00955312	1.43042	1410835		ISSpo3, transposase (1410836..1411714)
Nwi1279	Nwi_1279	0.230793	1.22557	1411752		hypothetical (complement(1411753..1412427))
Nwi1280	recA	0.00504594	-1.35505	1412637	L	RecA bacterial DNA recombination protein (1412638..1413726)
Nwi1281	Nwi_1281	0.99335	-1.0024	1413843		hypothetical (complement(1413844..1414266))
Nwi1282	Nwi_1282	0.000659263	-4.70447	1414419	L	Transposase, IS4 (complement(1414420..1414788))
Nwi1283	Nwi_1283	0.133876	-1.47936	1414802	L	transposase (complement(1414803..1415201))
Nwi1284	Nwi_1284	1.76011e-06	-1.84599	1415325	EE	Glycine cleavage system P-protein (complement(1415326..1418190))
Nwi1285	Nwi_1285	8.46105e-05	-2.20744	1418264	E	Glycine cleavage H-protein (complement(1418265..1418630))
Nwi1286	gcvT	2.50097e-06	-2.84539	1418639	E	Glycine cleavage system T protein (complement(1418640..1419791))
Nwi1287	alaS	0.0441465	-1.31368	1420242	JR	Alanyl-tRNA synthetase, class IIc (1420243..1422918)
Nwi1288	Nwi_1288	6.0513e-05	-3.08384	1422935		hypothetical (complement(1422936..1423184))
Nwi1289	Nwi_1289	0.395002	-1.55686	1423629	L	transposase (1423630..1424004)
Nwi1290	Nwi_1290	0.242785	-2.34029	1424158		transposase IS4 family (1424159..1424386)
Nwi1291	Nwi_1291	5.55463e-05	1.91414	1424455	L	probable ISRm2011-2 transposase protein, C-terminal portion(complement(1424456..1425172))
Nwi1292	Nwi_1292	0.0358881	1.8474	1425555	L	ISBm1, transposase orfA (1425556..1425921)
Nwi1293	Nwi_1293	0.00570031	2.32504	1426283		Integrase, catalytic region (complement(1426284..1427273))
Nwi1294	Nwi_1294	0.00109914	-1.53137	1428023	C	Isocitrate dehydrogenase NADP-dependent, eukaryotic (complement(1428024..1429235))
Nwi1295	Nwi_1295	0.120638	1.25972	1429542	JS	RNA methyltransferase TrmH, group 1 (1429543..1430754)
Nwi1296	Nwi_1296	0.133091	1.68885	1430820		Integrase, catalytic region (complement(1430821..1431771))
Nwi1297	Nwi_1297	8.81501e-07	3.00469	1432232	L	ISBm1, transposase orfA (complement(1432233..1432598))
Nwi1298	Nwi_1298	1	-1	1433529		Transposase IS3/IS911 (1433530..1433859)
Nwi1299	Nwi_1299	1	2.97726	1433855		Helix-turn-helix, Fis-type (1433856..1434836)
Nwi1300	Nwi_1300	0.724218	-1.06413	1434848		conserved hypothetical protein (1434849..1435259)
Nwi1301	Nwi_1301	0.191261	1.43978	1435333		conserved hypothetical protein (complement(1435334..1435912))
Nwi1302	Nwi_1302	0.000218313	-1.60539	1436340	P	Cyanase (1436341..1436829)
Nwi1303	Nwi_1303	0.00768466	1.44097	1437062	S	Protein of unknown function DUF1476 (complement(1437063..1437389))
Nwi1304	Nwi_1304	0.192223	1.15109	1437733	F	SAICAR synthetase (1437704..1438501)
Nwi1305	Nwi_1305	0.60312	1.10584	1438559	F	Phosphoribosylformylglycinamidine synthetase PurS (1438560..1438799)
Nwi1306	Nwi_1306	0.114099	-1.18084	1438811	F	Phosphoribosylformylglycinamidine synthase I (1438812..1439513)
Nwi1307	Nwi_1307	0.0161854	-1.5368	1439509		hypothetical (1439510..1440187)
Nwi1308	Nwi_1308	0.000608983	-1.47956	1440186	FOR	Phosphoribosylformylglycinamidine synthase II (1440187..1442400)
Nwi1309	Nwi_1309	0.00897735	1.70162	1442612	KT	BolA-like protein (1442613..1442846)
Nwi1310	Nwi_1310	0.00481827	-1.54022	1442852	S	conserved hypothetical protein (complement(1442853..1443836))
Nwi1311	Nwi_1311	0.0807684	-1.51358	1443875	S	Protein of unknown function DUF323 (complement(1443876..1445123))
Nwi1312	Nwi_1312	0.0525222	1.27935	1445356	O	Glutaredoxin-related protein (1445357..1445695)
Nwi1313	Nwi_1313	0.000224601	-1.67634	1445921		hypothetical (1445922..1446185)
Nwi1314	Nwi_1314	1	-1	1446480	L	transposase (1446481..1446831)
Nwi1315	Nwi_1315	1	2.99218	1446782		probable ISRm2011-2 transposase protein, C-terminal portion(1446783..1447424)
Nwi1316	rpsD	6.39852e-11	-3.07032	1447599	J	Ribosomal protein S4, bacterial and organelle form (complement(1447600..1448217))
Nwi1317	Nwi_1317	0.172313	1.34442	1448525	M	Glutamate racemase (complement(1448526..1449341))
Nwi1318	Nwi_1318	0.143146	-1.41974	1449608	S	conserved hypothetical protein (complement(1449609..1450166))
Nwi1319	Nwi_1319	0.93991	-1.01968	1450577		hypothetical (1450578..1451048)
Nwi1320	Nwi_1320	0.0653754	-1.46289	1451257	R	Rhomboid-like protein (1451258..1452052)
Nwi1321	Nwi_1321	0.000646076	1.67204	1452286	RT	CBS (1452287..1452715)
Nwi1322	Nwi_1322	3.09952e-16	4.03596	1452807	L	transposase (1452808..1453182)
Nwi1323	Nwi_1323	0.517207	-1.31581	1453259		ISCc1, transposase OrfB (1453260..1453565)
Nwi1324	Nwi_1324	1.82181e-08	-1.93914	1453578	R	Patatin (complement(1453579..1454625))
Nwi1325	Nwi_1325	0.293113	-1.25004	1454861		conserved hypothetical protein (1454862..1455911)
Nwi1326	Nwi_1326	0.802352	1.2355	1456138	S	Protein of unknown function DUF37 (complement(1456139..1456492))
Nwi1327	Nwi_1327	2.49272e-09	2.22706	1456758	S	conserved hypothetical protein (1456759..1457676)
Nwi1328	Nwi_1328	0.000886334	2.16817	1457786	C	Nitrogen-fixing NifU-like, N-terminal (complement(1457787..1458242))
Nwi1329	folE	0.00314109	1.48532	1458491	H	GTP cyclohydrolase I (1458492..1459217)
Nwi1330	hisI	0.00228518	-1.56923	1459461	E	Phosphoribosyl-AMP cyclohydrolase (1459462..1459899)
Nwi1331	Nwi_1331	8.15416e-07	-2.08867	1460270		conserved hypothetical protein (1460271..1461215)
Nwi1332	Nwi_1332	1.1257e-07	-1.77964	1461429	S	similar to Uncharacterized protein conserved in bacteria(1461430..1463100)
Nwi1333	Nwi_1333	0.616463	-1.07987	1463187		Hpt (complement(1463188..1463766))
Nwi1334	Nwi_1334	0.950916	1.00145	1463777	KKKTTTTTTT	Response regulator receiver (complement(1463778..1464323))
Nwi1335	ppnK	0.0120958	1.78625	1464429	G	ATP-NAD/AcoX kinase (complement(1464430..1465215))
Nwi1336	Nwi_1336	0.0342011	1.38517	1465482		conserved hypothetical protein (1465483..1465923)
Nwi1337	Nwi_1337	1.12331e-07	2.31137	1466307	M	putative outer membrane protein (1466308..1467033)
Nwi1338	Nwi_1338	0.298889	-1.15621	1467244	HPPPP	TonB-dependent siderophore receptor (complement(1467245..1469692))
Nwi1339	Nwi_1339	5.34423e-06	1.73699	1470030	PT	FecR protein (complement(1470031..1470990))
Nwi1340	Nwi_1340	1.76834e-08	2.33947	1471051	K	Sigma-70 region 2:Sigma-70 region 4 (complement(1471052..1471612))
Nwi1341	Nwi_1341	0.789676	-1.17811	1472190		hypothetical (complement(1472191..1472427))
Nwi1342	Nwi_1342	0.748763	1.13403	1472947		hypothetical (1472948..1473190)
Nwi1343	Nwi_1343	5.74565e-12	-3.56332	1474355		PRC-barrel (complement(1474356..1474715))
NwiR0024	Nwi_R0024	1	-1	1475661
Nwi1344	secE	4.97442e-17	-4.51422	1476082		SecE subunit of protein translocation complex (1476083..1476274)
Nwi1345	nusG	1.25222e-22	-4.64831	1476303	K	Bacterial transcription antitermination protein NusG (1476304..1476834)
Nwi1346	rplK	0.00610516	-1.46367	1477021	J	Ribosomal protein L11, bacterial (1477022..1477450)
Nwi1347	rplA	0.00145551	-1.40965	1477456	J	Ribosomal protein L1, bacterial and chloroplast form (1477457..1478149)
Nwi1348	rplJ	2.76013e-09	-2.63629	1478853	J	Ribosomal protein L10 (1478680..1479372)
Nwi1349	rplL	0	-2.72162	1479426	J	Ribosomal protein L7/L12 (1479427..1479804)
Nwi1350	rpoB	0.0546222	-1.23607	1480396	K	DNA-directed RNA polymerase, beta subunit (1480397..1484539)
Nwi1351	Nwi_1351	0.00179106	1.3535	1484697	K	RNA polymerase Rpb1, domain 4 (1484698..1488897)
Nwi1352	Nwi_1352	0.00167316	-2.71894	1489324		conserved hypothetical protein (complement(1489325..1489798))
Nwi1353	Nwi_1353	0.238381	-1.98147	1489827		conserved hypothetical protein (complement(1489828..1490121))
Nwi1354	Nwi_1354	0.353006	1.40768	1490172		hypothetical (complement(1490173..1490499))
Nwi1355	Nwi_1355	0.000736713	-1.54377	1490564	M	similar to Protein involved in cellulose biosynthesis (CelD)(1490565..1491683)
Nwi1356	Nwi_1356	0.00134931	1.51602	1491844	T	conserved hypothetical protein (1491845..1492555)
Nwi1357	Nwi_1357	0.0681481	1.23669	1492642		hypothetical (1492643..1492882)
Nwi1358	Nwi_1358	0.0262627	1.70224	1493644	L	ISBm1, transposase orfA (1493645..1494010)
Nwi1359	rpsL	4.61384e-43	-12.0649	1495399	J	Ribosomal protein S12, bacterial and chloroplast form (1495400..1495771)
Nwi1360	Nwi_1360	1.22618e-35	-11.5048	1495786	J	Ribosomal protein S7, bacterial and organelle form (1495787..1496257)
Nwi1361	Nwi_1361	0	-2.82235	1496289	JJJJJMT	Translation elongation factor G:Small GTP-binding proteindomain(1496290..1498362)
Nwi1362	Nwi_1362	7.83884e-06	1.64276	1498401	JJJJJJJMPRT	Translation elongation factor Tu:Small GTP-binding proteindomain(1498402..1499592)
Nwi1363	rpsJ	0.0176931	1.30581	1499693	J	Ribosomal protein S10, bacterial form (1499694..1500002)
Nwi1364	rplC	0.18277	1.16249	1500103	J	Ribosomal protein L3 (1500104..1500847)
Nwi1365	rplD	0.818833	1.02496	1500848	J	Ribosomal protein L4/L1e (1500849..1501469)
Nwi1366	rplW	0.0736037	-1.35971	1501465	J	Ribosomal L23 protein (1501466..1501762)
Nwi1367	rplB	0.00238608	1.46534	1501790	J	Ribosomal protein L2, bacterial and organelle form (1501791..1502624)
Nwi1368	rpsS	4.93393e-10	1.93779	1502639	J	Ribosomal protein S19, bacterial and organelle form (1502640..1502918)
Nwi1369	rplV	0.00974757	1.53274	1502928	J	Ribosomal protein L22, bacterial and organelle form (1502929..1503315)
Nwi1370	rpsC	0.00918314	1.42992	1503333	J	Bacterial ribosomal protein S3 (1503334..1504029)
Nwi1371	rplP	4.27901e-05	1.6456	1504108	J	Ribosomal protein L16 (1504109..1504522)
Nwi1372	Nwi_1372	1.63184e-06	2.01317	1504527		Ribosomal protein L29 (1504528..1504734)
Nwi1373	rpsQ	1.48861e-05	1.82964	1504745	J	Ribosomal protein S17 (1504746..1504994)
Nwi1374	rplN	0.465595	1.13765	1505033	J	Ribosomal protein L14, bacterial and organelle form (1505034..1505402)
Nwi1375	rplX	0.145319	1.19553	1505401	J	Ribosomal protein L24 (1505402..1505716)
Nwi1376	rplE	0.33977	1.15997	1505708	J	Ribosomal protein L5:Ribosomal protein L5 (1505709..1506266)
Nwi1377	rpsN	0.0364659	1.27481	1506309	J	Ribosomal protein S14 (1506310..1506615)
Nwi1378	rpsH	0.0278545	1.28486	1506628	J	Ribosomal protein S8 (1506629..1507027)
Nwi1379	rplF	8.22906e-13	2.37748	1507098	J	Ribosomal protein L6 (1507099..1507632)
Nwi1380	rplR	0.000547386	1.7393	1507643	J	Ribosomal protein L18 (1507644..1508006)
Nwi1381	rpsE	0.000268225	1.52589	1508064	J	Ribosomal protein S5, bacterial and organelle form (1508065..1508640)
Nwi1382	rpmD	0.000455301	1.55904	1508718		Ribosomal protein L30, bacterial (1508719..1508913)
Nwi1383	rplO	0.0330778	1.28362	1509032	J	Ribosomal protein L15, bacterial form (1509033..1509518)
Nwi1384	secY	0.0303966	1.29183	1509666	U	SecY protein (1509667..1510998)
Nwi1385	adk	0.417506	-1.14801	1511454	F	Adenylate kinase, subfamily (1511455..1512075)
Nwi1386	rpsM	5.55112e-15	-3.71186	1512325	J	Ribosomal protein S13 (1512326..1512694)
Nwi1387	Nwi_1387	1.41411e-11	-2.64229	1512803	J	Ribosomal protein S11 (1512804..1513196)
Nwi1388	Nwi_1388	1.04361e-14	-2.24064	1513304	K	DNA-directed RNA polymerase, alpha subunit (1513305..1514324)
Nwi1389	rplQ	3.76735e-05	-1.6064	1514440	J	Ribosomal protein L17 (1514441..1514857)
Nwi1390	Nwi_1390	0.0429534	-1.59593	1515254		hypothetical (1515255..1515524)
Nwi1391	Nwi_1391	0.0279704	-1.29855	1515860	O	Peptidase S1C, Do (1515861..1517351)
Nwi1392	Nwi_1392	3.01393e-06	-1.83648	1517347	LLL	AAA ATPase, central region (1517348..1518679)
Nwi1393	Nwi_1393	0.514963	1.0943	1518675		hypothetical (1518676..1519515)
Nwi1394	Nwi_1394	1	-1.00735	1519737	J	Pseudouridine synthase, RluD (1519738..1520976)
Nwi1395	Nwi_1395	1	-1	1521188	L	transposase (1521189..1521539)
Nwi1396	Nwi_1396	0.257848	6.88725	1521490		probable ISRm2011-2 transposase protein, C-terminal portion(1521491..1522132)
Nwi1397	Nwi_1397	1.52567e-05	3.24015	1522319	L	ISBm1, transposase orfA (1522320..1522685)
Nwi1398	Nwi_1398	0.162128	-1.35886	1523262	O	ATP12 ATPase (1523263..1524045)
Nwi1399	Nwi_1399	0.549675	1.09464	1524093		conserved hypothetical protein (1524094..1525746)
Nwi1400	Nwi_1400	0.423917	1.3761	1525742	NSU	type III secretion proteins, related to flagellar biosynthesisproteinFlhBKO:K04061flagellarbiosynthesisprotein (1525743..1526012)
Nwi1401	Nwi_1401	0.000123968	1.65647	1526113	III	Carboxyl transferase (1526114..1527646)
Nwi1402	Nwi_1402	1.72405e-05	-1.69943	1527657		conserved hypothetical protein (1527658..1528581)
Nwi1403	Nwi_1403	0.42643	-1.18217	1528669	J	SmpA/OmlA (complement(1528670..1529170))
Nwi1404	Nwi_1404	0.231485	1.37927	1529196	S	Ubiquinol-cytochrome C chaperone (1529197..1529820)
Nwi1405	Nwi_1405	0.0431887	-1.45407	1529816		conserved hypothetical protein (1529817..1530407)
Nwi1406	Nwi_1406	4.77486e-06	-1.7571	1530649	I	Fatty acid synthesis plsX protein (1530650..1531711)
Nwi1407	Nwi_1407	1.43217e-15	-2.6867	1531707	IQR	Beta-ketoacyl-acyl carrier protein synthase III (FabH) (1531708..1532685)
Nwi1408	ihfA	0.834039	1.03892	1532812	L	Integration host factor, alpha subunit (1532813..1533133)
Nwi1409	Nwi_1409	6.0379e-12	2.38343	1533151	K	Bacterial regulatory protein, MerR (1533152..1533772)
NwiR0025	Nwi_R0025	1	-1	1533854
Nwi1410	Nwi_1410	4.39426e-13	-2.2332	1534193	ES	Saccharopine dehydrogenase (1534194..1535375)
Nwi1411	Nwi_1411	0.60321	-1.069	1535425		conserved hypothetical protein (complement(1535426..1536688))
Nwi1412	Nwi_1412	0.0504431	-1.29026	1536721	GMM	Bacterial sugar transferase (complement(1536722..1538254))
Nwi1413	Nwi_1413	7.6848e-10	-1.9032	1538361	M	Glycosyl transferase, group 1 (complement(1538362..1539495))
Nwi1414	Nwi_1414	0.140858	-1.3224	1539498	M	Polysaccharide export protein (complement(1539499..1540203))
Nwi1415	Nwi_1415	0.234493	1.13953	1540450	M	Lipopolysaccharide biosynthesis (1540451..1542598)
Nwi1416	Nwi_1416	0.171055	-1.16926	1542620	M	conserved hypothetical protein (complement(1542621..1543808))
Nwi1417	Nwi_1417	5.96702e-05	2.44781	1543935		conserved hypothetical protein (complement(1543936..1544142))
Nwi1418	Nwi_1418	0.731144	1.03603	1544239	O	Cytochrome oxidase assembly (1544240..1545322)
Nwi1419	Nwi_1419	3.4803e-07	2.39926	1545581	GGPP	Major facilitator superfamily MFS_1 (1545582..1546838)
Nwi1420	Nwi_1420	3.74607e-15	2.4447	1547179	EEEEM	O-acetylhomoserine/O-acetylserine sulfhydrylase (complement(1547180..1548457))
Nwi1421	rplM	0.106881	-1.23057	1548834	J	Ribosomal protein L13, bacterial and organelle form (1548826..1549299)
Nwi1422	rpsI	0.0216164	-1.51859	1549301	J	Ribosomal protein S9 (1549302..1549778)
Nwi1423	Nwi_1423	0.447334	1.13296	1549905		Lytic transglycosylase, catalytic (1549906..1551048)
Nwi1424	Nwi_1424	0.924745	1.10177	1551092	S	Protein of unknown function UPF0066 (1551093..1551614)
Nwi1425	Nwi_1425	0.109493	1.23923	1551628	S	Protein of unknown function DUF482 (complement(1551629..1552873))
Nwi1426	Nwi_1426	0.202628	1.21822	1553004	C	Glycerophosphoryl diester phosphodiesterase (complement(1553005..1553757))
Nwi1427	Nwi_1427	0.078637	1.27232	1553763	J	Endoribonuclease L-PSP (complement(1553764..1554231))
Nwi1428	Nwi_1428	7.34482e-13	2.50884	1554565		conserved hypothetical protein (1554566..1555453)
Nwi1429	Nwi_1429	0.121178	1.35371	1555503	L	UMUC-like DNA-repair protein (complement(1555504..1556793))
Nwi1430	Nwi_1430	0.80246	-1.1031	1556789		conserved hypothetical protein (complement(1556790..1557098))
Nwi1431	Nwi_1431	0.0103552	1.53154	1557316	KKKKNTTTTTTTTT	Response regulator receiver (1557317..1557682)
Nwi1432	pleD	3.64274e-07	1.78947	1557692	KKKNTTTTTTTTTTT	GGDEF (1557693..1559066)
Nwi1433	rpmG	7.43761e-23	-4.19625	1559426		Ribosomal protein L33 (complement(1559427..1559594))
Nwi1434	Nwi_1434	0.0387026	1.27206	1560267	MU	Type I secretion outer membrane protein, TolC (1560268..1561740)
Nwi1435	Nwi_1435	0.0773984	1.38036	1561946	S	conserved hypothetical protein (1561947..1562666)
Nwi1436	valS	0.162729	1.15346	1562868	JJJJ	Valyl-tRNA synthetase, class Ia (1562869..1565727)
Nwi1437	Nwi_1437	1.7708e-13	-2.62105	1565723	P	Major facilitator superfamily MFS_1 (1565724..1566890)
Nwi1438	Nwi_1438	0.0900122	-1.36648	1566870	L	Methylpurine-DNA glycosylase (MPG) (complement(1566871..1567497))
Nwi1439	Nwi_1439	0.308189	1.12063	1567714	HH	Lipoate synthase (1567715..1568674)
Nwi1440	Nwi_1440	0.932288	-1.02122	1568685	I	Streptomyces cyclase/dehydrase (1568686..1569153)
Nwi1441	Nwi_1441	0.00784312	-1.64152	1569163	R	CinA, C-terminal (complement(1569164..1569790))
Nwi1442	Nwi_1442	1	1.00019	1569791	II	4-diphosphocytidyl-2C-methyl-D-erythritol synthase:MECDP-synthase(complement(1569792..1570988))
Nwi1443	Nwi_1443	0.298555	-1.13963	1571188	J	Dihydrouridine synthase TIM-barrel protein nifR3 (1571189..1572238)
Nwi1444	Nwi_1444	2.93197e-08	1.90334	1572234	TTTTTTTTT	PAS (1572235..1573410)
Nwi1445	Nwi_1445	0.158085	1.15936	1573417	EKKKKKKKKKKLQTTTTTTTTTTTTT	Helix-turn-helix, Fis-type:Nitrogen regulation protein NR(I)(1573418..1574857)
Nwi1446	Nwi_1446	1.4795e-09	-2.08267	1575034	TTTTTTTTT	PAS (1575035..1577335)
Nwi1447	Nwi_1447	0.392406	-1.10019	1577352	EKKKKKKKKKKKNQTTTTTTTTTTTTTTTT	Helix-turn-helix, Fis-type (1577353..1578723)
Nwi1448	Nwi_1448	0.479961	1.11061	1578805	EH	Aminotransferase, class IV (1578806..1579663)
Nwi1449	hfq	2.21039e-06	2.57863	1579847	R	Host factor Hfq (1579848..1580096)
Nwi1450	Nwi_1450	0.841396	-1.01806	1580164	RRRR	GTP-binding protein, HSR1-related (1580165..1581493)
Nwi1451	Nwi_1451	0.00602778	1.49091	1581594	CC	Aldehyde dehydrogenase (1581595..1583031)
Nwi1452	mazG	0.963811	1.02562	1583053	RR	MazG, bacterial (complement(1583054..1583878))
Nwi1453	Nwi_1453	0.00908379	-2.24116	1584012	R	ExsB (1584013..1584729)
Nwi1454	Nwi_1454	0.0215723	-1.35243	1584885		hypothetical (1584886..1585368)
Nwi1455	Nwi_1455	0.00457091	-1.88386	1585421	MU	Outer membrane efflux protein (1585422..1586693)
Nwi1456	Nwi_1456	0.0055922	-1.83179	1586689	M	Secretion protein HlyD (1586690..1587682)
Nwi1457	Nwi_1457	0.0288117	1.38065	1587671	PRV	Heavy metal efflux pump CzcA (1587672..1590872)
Nwi1458	Nwi_1458	3.53549e-07	3.7189	1590959	S	Alkylhydroperoxidase AhpD core (complement(1590960..1591304))
Nwi1459	Nwi_1459	0.141848	-1.60978	1591598	S	Protein of unknown function UPF0060 (complement(1591599..1591925))
Nwi1460	Nwi_1460	0.261843	1.20144	1591967	R	conserved hypothetical protein (complement(1591968..1592771))
Nwi1461	Nwi_1461	0.706204	-1.04299	1592767	L	TatD-related deoxyribonuclease (complement(1592768..1593559))
Nwi1462	metG	0.333412	-1.10912	1593573	JJJJJ	Methionyl-tRNA synthetase, class Ia (complement(1593574..1595652))
Nwi1463	Nwi_1463	0.0579408	-1.33414	1595716	L	probable DNA polymerase III delta prime subunit [EC:2.7.7.7]KO:K02341DNApolymeraseIIIdelta'subunit (complement(1595717..1596757))
Nwi1464	Nwi_1464	0.000348582	-1.64216	1596753	F	Thymidylate kinase (complement(1596754..1597446))
Nwi1465	Nwi_1465	0.271804	-1.1435	1597445	M	Peptidase S11, D-alanyl-D-alanine carboxypeptidase 1:PeptidaseS11,D-alanyl-D-alaninecarboxypeptidase1 (complement(1597446..1598687))
Nwi1466	Nwi_1466	0.326212	1.12207	1598810	M	Rare lipoprotein A (complement(1598811..1599650))
Nwi1467	Nwi_1467	0.0160787	1.46517	1599809		hypothetical (complement(1599810..1600106))
Nwi1468	Nwi_1468	0.0390882	-1.39127	1601143		hypothetical (complement(1601144..1601731))
Nwi1469	Nwi_1469	0.509768	-1.23848	1601760		conserved hypothetical protein (1601761..1602174)
Nwi1470	Nwi_1470	0.00266303	-2.34504	1602387		hypothetical (complement(1602388..1602762))
Nwi1471	Nwi_1471	0.391079	1.18663	1602758		hypothetical (complement(1602759..1604765))
Nwi1472	Nwi_1472	0.0061311	-1.76475	1604766	R	Phage Terminase (complement(1604767..1606380))
Nwi1473	Nwi_1473	0.0698893	-2.03591	1606379	L	Phage terminase, small subunit, putative, P27 (complement(1606380..1606775))
Nwi1474	Nwi_1474	0.902434	-1.07704	1606774		per-hexamer repeat gene 5 PROSITE: EGF_2 GLY_RICH THR_RICH(complement(1606775..1607824))
Nwi1475	Nwi_1475	0.366722	1.67548	1607945		Phage head-tail adaptor, putative (complement(1607946..1608260))
Nwi1476	Nwi_1476	1	1.33892	1608256		hypothetical (complement(1608257..1608691))
Nwi1477	Nwi_1477	1	-1.02684	1608687		Phage protein, HK97, gp10 (complement(1608688..1609113))
Nwi1478	Nwi_1478	0.132569	2.53705	1609102		Uncharacterized phage protein (possible DNA packaging) (complement(1609103..1609423))
Nwi1479	Nwi_1479	1	-1.7076	1609422		hypothetical (complement(1609423..1609725))
Nwi1480	Nwi_1480	0.927378	1.01033	1609727		HNH endonuclease (complement(1609728..1610090))
Nwi1481	Nwi_1481	0.619794	-1.17458	1610160		hypothetical (complement(1610161..1610553))
Nwi1482	Nwi_1482	0.00111933	-2.05003	1610565	R	Phage major capsid protein, HK97 (complement(1610566..1611723))
Nwi1483	Nwi_1483	1	-1.01418	1611728		Peptidase U35, phage prohead HK97 (complement(1611729..1612226))
Nwi1484	Nwi_1484	0.270548	-1.58843	1612407		hypothetical (complement(1612408..1612797))
Nwi1485	Nwi_1485	0.738773	1.03871	1612789	S	Phage portal protein, HK97 (complement(1612790..1613989))
Nwi1486	Nwi_1486	0.29632	-1.26158	1614676	L	similar to RecA-family ATPase (complement(1614677..1617067))
Nwi1487	Nwi_1487	0.862537	-1.00818	1618353	L	Phage integrase (1618354..1619484)
NwiR0026	Nwi_R0026	1	-1	1619555
Nwi1488	Nwi_1488	0.00483238	-4.10914	1619747		hypothetical (complement(1619748..1619987))
Nwi1489	Nwi_1489	0.878286	-1.14663	1619993		hypothetical (complement(1619994..1620473))
Nwi1490	Nwi_1490	2.00795e-06	1.843	1620949		lipoprotein, putative (1620950..1621321)
Nwi1491	Nwi_1491	1	-1	1621870		Transposase IS3/IS911 (1621871..1622245)
Nwi1492	Nwi_1492	0.470143	-1.22522	1622241		Helix-turn-helix, Fis-type (1622242..1623222)
Nwi1493	Nwi_1493	0.0700581	-1.49259	1623166		TOPRIM (complement(1623167..1624480))
Nwi1494	Nwi_1494	0.0361434	-14.9849	1624476		hypothetical (complement(1624477..1624740))
Nwi1495	Nwi_1495	0.218881	-1.73244	1625527		hypothetical (complement(1625528..1626124))
Nwi1496	Nwi_1496	0.0653903	1.59339	1626120		Phage integrase (complement(1626121..1627152))
Nwi1497	Nwi_1497	7.27279e-09	2.92319	1627506		hypothetical (1627507..1627755)
Nwi1498	Nwi_1498	0.867742	-1.04307	1628028		conserved hypothetical protein (1628029..1628457)
Nwi1499	Nwi_1499	9.04946e-36	8.96249	1628606	S	conserved hypothetical protein (1628607..1629425)
Nwi1500	Nwi_1500	7.89649e-16	6.02343	1629446	S	Cupin region (complement(1629447..1629857))
Nwi1501	Nwi_1501	3.97744e-05	2.48123	1629985	E	Conserved hypothetical protein (1629986..1630720)
Nwi1502	Nwi_1502	3.23425e-06	2.20081	1630716	E	Allophanate hydrolase subunit 2 (1630717..1631736)
Nwi1503	Nwi_1503	0.0131924	1.78107	1631797	R	LamB/YcsF (1631798..1632565)
Nwi1504	Nwi_1504	2.04084e-14	3.25173	1632900	CCERRRR	Zinc-containing alcohol dehydrogenase superfamily (complement(1632901..1633875))
Nwi1505	Nwi_1505	0.526406	-1.11611	1633960	P	Integral membrane protein TerC (complement(1633961..1634686))
Nwi1506	Nwi_1506	1	-1.02092	1634682	I	CDP-alcohol phosphatidyltransferase (complement(1634683..1635417))
Nwi1507	Nwi_1507	5.22829e-10	2.04118	1635568	CCH	Ubiquinone biosynthesis hydroxylase, UbiH/UbiF/VisC/COQ6(1635569..1636843)
Nwi1508	Nwi_1508	3.7513e-05	-2.06743	1636969	S	Hemimethylated DNA-binding region (1636970..1637314)
Nwi1509	Nwi_1509	0.00622935	1.50301	1637383	R	Invasion associated locus B (complement(1637384..1638118))
Nwi1510	Nwi_1510	3.92979e-09	2.0309	1638491	EE	Bacterial extracellular solute-binding protein, family 5(1638492..1640354)
Nwi1511	Nwi_1511	0.313342	-1.12995	1640358	IQQ	AMP-dependent synthetase and ligase (1640359..1641861)
Nwi1512	Nwi_1512	9.93941e-30	5.05164	1641946		conserved hypothetical protein (1641947..1643176)
Nwi1513	Nwi_1513	0.000336078	-1.5176	1643184	JKKKKLLLLLLL	Transcription-repair coupling factor (complement(1643185..1646709))
Nwi1514	Nwi_1514	0.52959	-1.25806	1646705	S	Protein of unknown function DUF339 (complement(1646706..1647074))
Nwi1515	Nwi_1515	0.290602	1.23641	1647152	JKKKKLLLLL	Helicase, C-terminal:nucleic acid binding, OB-fold, tRNA/helicase-type:DEAD/DEAHboxhelicase,N-terminal (1647153..1649252)
Nwi1516	Nwi_1516	0.78292	-1.04006	1649390	S	Protein of unknown function DUF502 (complement(1649391..1650164))
Nwi1517	Nwi_1517	0	-2.74911	1650281	EFMM	Glucosamine-fructose-6-phosphate aminotransferase, isomerising(complement(1650282..1652108))
Nwi1518	Nwi_1518	0.583651	-1.0916	1652311		hypothetical (1652312..1652677)
NwiR0027	Nwi_R0027	1	-1	1652753
Nwi1519	Nwi_1519	3.93933e-07	-1.97703	1653013		hypothetical (complement(1653014..1653853))
Nwi1520	Nwi_1520	3.74546e-10	-2.9641	1654003	S	DTW (complement(1654004..1654717))
Nwi1521	Nwi_1521	0.301076	-1.13939	1654764	PRV	Acriflavin resistance protein (complement(1654765..1657863))
Nwi1522	Nwi_1522	0.11175	1.19765	1657862	PRUV	Acriflavin resistance protein (complement(1657863..1660985))
Nwi1523	Nwi_1523	0.0951812	1.27767	1661047	MV	Secretion protein HlyD (complement(1661048..1662421))
Nwi1524	Nwi_1524	0.913139	-1.01729	1662410	MU	RND efflux system, outer membrane lipoprotein, NodT (complement(1662411..1663895))
Nwi1525	Nwi_1525	0.00808473	1.32707	1664323	EEE	Pyridoxal-5'-phosphate-dependent enzyme, beta subunit (1664324..1665382)
Nwi1526	Nwi_1526	0.412168	-1.13177	1665395	CCCDEEEEEEEEEEGGGHHHMOOOOOPPPPPPPPPPPPPPPPPPPQQQRRRRRRRRRRRRRRRVVVVVV	ABC transporter related (complement(1665396..1666139))
Nwi1527	Nwi_1527	0.000213868	-1.51602	1666151	EEEE	Amino acid ABC transporter, permease protein, 3-TM region,His/Glu/Gln/Arg/opine(complement(1666152..1667672))
Nwi1528	Nwi_1528	0.00161686	-1.756	1667668	EEEE	Amino acid ABC transporter, permease protein, 3-TM region,His/Glu/Gln/Arg/opine(complement(1667669..1668874))
Nwi1529	Nwi_1529	0.0707355	1.23806	1668889	ET	Bacterial extracellular solute-binding protein, family 3(complement(1668890..1669930))
Nwi1530	Nwi_1530	9.83086e-07	-1.93928	1670393	EE	Cystathionine beta-lyase, bacterial (1670394..1671590)
Nwi1531	Nwi_1531	0.95652	-1.02803	1671674	S	Lipid A biosynthesis, N-terminal (complement(1671675..1671998))
Nwi1532	Nwi_1532	0.109089	1.28451	1671990	MM	Glycosyl transferase, family 2 (complement(1671991..1672740))
Nwi1533	Nwi_1533	0.142346	-1.17046	1672753	M	Glycosyl transferase, family 39 (complement(1672754..1674508))
Nwi1534	Nwi_1534	0.115133	-1.21048	1674547	MMMM	Penicillin-binding protein 1C (complement(1674548..1676668))
Nwi1535	Nwi_1535	0.390845	1.09099	1676664	R	Alpha-2-macroglobulin, N-terminal:Alpha-2-macroglobulin,N-terminal2 (complement(1676665..1681884))
NwiR0028	Nwi_R0028	1	-1	1682381
Nwi1536	Nwi_1536	0.0553254	2.10327	1683245		hypothetical (1683246..1683563)
Nwi1537	Nwi_1537	1	-1.04336	1683508		hypothetical (complement(1683509..1684045))
Nwi1538	Nwi_1538	1	-1.61239	1684048		conserved hypothetical protein (complement(1684049..1684282))
Nwi1539	Nwi_1539	1	-1.62135	1684575		hypothetical (complement(1684576..1684998))
Nwi1540	Nwi_1540	0.490662	-1.23561	1684997		hypothetical (complement(1684998..1685771))
Nwi1541	Nwi_1541	0.00971452	1.39447	1686139		Helix-turn-helix, Fis-type (1686140..1687627)
Nwi1542	Nwi_1542	0.066063	-1.26944	1687659	R	Phage major capsid protein, HK97 (complement(1687660..1688919))
Nwi1543	Nwi_1543	0.353392	-1.27503	1688929	OU	Peptidase S14, ClpP (complement(1688930..1689775))
Nwi1544	Nwi_1544	0.630524	1.23842	1689752	S	Phage portal protein, HK97 (complement(1689753..1691027))
Nwi1545	Nwi_1545	0.742874	-1.07841	1691039	R	Phage Terminase (complement(1691040..1692806))
Nwi1546	Nwi_1546	0.390929	-1.36332	1692840	KL	DNA methylase N-4/N-6:ParB-like nuclease (complement(1692841..1694253))
Nwi1547	Nwi_1547	0.00150437	-7.31102	1694227		hypothetical (complement(1694228..1694698))
Nwi1548	Nwi_1548	0.0158145	2.94472	1694943		hypothetical (complement(1694944..1695330))
Nwi1549	Nwi_1549	0.0738251	1.63691	1695553	K	KOW (complement(1695554..1696258))
Nwi1550	Nwi_1550	0.00216598	-2.98863	1696254		hypothetical (complement(1696255..1697451))
Nwi1551	Nwi_1551	0.345889	-1.37601	1697447		conserved hypothetical protein (complement(1697448..1697840))
Nwi1552	Nwi_1552	0.102979	-1.68775	1697836		hypothetical (complement(1697837..1698571))
Nwi1553	Nwi_1553	0.271802	-1.96022	1698773		hypothetical (complement(1698774..1699316))
Nwi1554	Nwi_1554	0.0456984	-1.69222	1699312		MT-A70 (complement(1699313..1701565))
Nwi1555	Nwi_1555	1	-3.01854	1701561		hypothetical (complement(1701562..1702095))
Nwi1556	Nwi_1556	1	-1.01676	1702091		putative phage protein (complement(1702092..1702367))
Nwi1557	Nwi_1557	1	-1.3222	1702511	S	similar to Uncharacterized protein conserved in bacteria(complement(1702512..1703132))
Nwi1558	Nwi_1558	0.901676	1.16456	1703254		hypothetical (1703255..1703527)
Nwi1559	Nwi_1559	0.0555074	1.47167	1703751		hypothetical (complement(1703752..1704144))
Nwi1560	Nwi_1560	1	1.13223	1704242		hypothetical (1704243..1704515)
Nwi1561	Nwi_1561	1	-1.00729	1705280		hypothetical (1705281..1705526)
Nwi1562	Nwi_1562	1	-1.01991	1705611		hypothetical (1705612..1705842)
Nwi1563	Nwi_1563	0.886364	1.05934	1705838		hypothetical (1705839..1706108)
Nwi1564	Nwi_1564	0.0747761	-1.42582	1706300	S	Phage Gp37Gp68 (1706301..1707560)
Nwi1565	Nwi_1565	0.00492336	1.61775	1708145	L	Phage integrase (1708146..1709396)
NwiR0029	Nwi_R0029	1	-1	1709370
Nwi1566	Nwi_1566	9.57385e-06	1.70282	1709490	L	Single-strand binding protein (complement(1709491..1709982))
Nwi1567	Nwi_1567	0.000312967	1.77807	1710439		putative outer-membrane protein precursor (1710440..1711216)
Nwi1568	uvrA	0.05679	-1.25488	1711724	CEEEGHLOPPPPPQRVVVV	Excinuclease ABC, A subunit (1711725..1714706)
Nwi1569	Nwi_1569	0.000205278	1.63829	1714928		conserved hypothetical protein (1714929..1715564)
Nwi1570	Nwi_1570	1.04121e-12	2.32009	1715981		hypothetical (1715982..1716251)
Nwi1571	Nwi_1571	0.0387014	1.28709	1716360		Ribonucleotide reductase large subunit (1716361..1720158)
Nwi1572	Nwi_1572	0.0036071	-1.9957	1720429	L	Integrase, catalytic region (complement(1720430..1721335))
Nwi1573	Nwi_1573	1	-1.0525	1721331		Transposase IS3/IS911 (complement(1721332..1721661))
Nwi1574	Nwi_1574	0.196245	1.34984	1722015		conserved hypothetical protein (1722016..1722264)
Nwi1575	Nwi_1575	0.336385	1.21371	1722782	GK	putative polyphosphate glucokinase [EC:2.7.1.63] KO: K00886polyphosphateglucokinase(complement(1722783..1723493))
Nwi1576	Nwi_1576	0.00991566	-1.33503	1723766	O	Glutathione S-transferase, C-terminal (1723767..1724639)
Nwi1577	fabG	0.127362	1.30988	1724687	QRRR	NAD-dependent epimerase/dehydratase:Short-chain dehydrogenase/reductaseSDR(1724688..1725368)
Nwi1578	Nwi_1578	0.0191738	1.44693	1725673	I	Beta-hydroxyacyl-(acyl-carrier-protein) dehydratase FabA(1725674..1726216)
Nwi1579	Nwi_1579	0.940093	-1.00845	1726253	S	conserved hypothetical protein (1726254..1726931)
Nwi1580	Nwi_1580	5.86245e-05	2.68259	1726968		hypothetical (complement(1726969..1727220))
Nwi1581	Nwi_1581	0.000270088	1.51591	1727285		conserved hypothetical protein (1727286..1727585)
Nwi1582	Nwi_1582	0.151986	1.26188	1727882		conserved hypothetical protein (1727883..1728134)
Nwi1583	Nwi_1583	4.76991e-07	3.15393	1728295	S	CreA (complement(1728296..1728856))
Nwi1584	Nwi_1584	0.391233	-1.10559	1729057		ErfK/YbiS/YcfS/YnhG (1729058..1730539)
Nwi1585	Nwi_1585	8.27619e-06	1.77489	1730711	G	Polysaccharide deacetylase (1730712..1731638)
Nwi1586	Nwi_1586	0.00291996	1.39892	1731659		conserved hypothetical protein (1731660..1732208)
Nwi1587	Nwi_1587	0.0779641	-1.23978	1732240	CC	Phosphate acetyl/butaryl transferase:Malic enzyme, N-terminal:Malicenzyme,NAD-binding(complement(1732241..1734523))
Nwi1588	aspS	1.11398e-07	-1.77251	1734709	JJJ	Aspartyl-tRNA synthetase bacterial/mitochondrial type (complement(1734710..1736482))
Nwi1589	Nwi_1589	5.90809e-10	-2.08444	1736708	J	Ribonuclease D (1736709..1737857)
Nwi1590	Nwi_1590	0.00510581	1.52573	1737933	PPR	CBS:Protein of unknown function DUF21:Transporter-associatedregion(complement(1737934..1739244))
Nwi1591	Nwi_1591	0.044922	-1.6094	1739781	L	transposase (1739782..1740180)
Nwi1592	Nwi_1592	0.195131	-1.99272	1740194	L	Transposase, IS4 (1740195..1740563)
Nwi1593	Nwi_1593	0.0265658	-1.56495	1740576	FP	Ppx/GppA phosphatase (complement(1740577..1742166))
Nwi1594	Nwi_1594	0.0021943	1.39198	1742095	P	Polyphosphate kinase (complement(1742096..1744297))
Nwi1595	Nwi_1595	0.19098	-1.3654	1744542	L	conserved hypothetical protein (complement(1744543..1745223))
Nwi1596	Nwi_1596	0.261679	1.27058	1745268	I	CDP-alcohol phosphatidyltransferase (complement(1745269..1745811))
Nwi1597	Nwi_1597	0.0073752	-1.69111	1746046	F	Phosphoribosylformylglycinamidine cyclo-ligase (1746047..1747120)
Nwi1598	Nwi_1598	0.924007	1.01212	1747144	FFJ	Phosphoribosylglycinamide formyltransferase (1747145..1747798)
Nwi1599	Nwi_1599	1.72443e-19	4.41663	1748018	K	Cold-shock protein, DNA-binding (complement(1748019..1748222))
Nwi1600	Nwi_1600	2.691e-19	-4.19074	1748579	P	conserved hypothetical protein (complement(1748580..1749458))
Nwi1601	ndk	3.64297e-07	-2.2285	1749789	F	Nucleoside diphosphate kinase (complement(1749790..1750212))
Nwi1602	Nwi_1602	3.79783e-20	9.43845	1750201		hypothetical (complement(1750202..1750564))
Nwi1603	Nwi_1603	1.48519e-10	4.92208	1750535		hypothetical (1750536..1750742)
Nwi1604	Nwi_1604	9.02504e-08	1.84745	1750795	CEFIII	Biotin/lipoyl attachment:Carbamoyl-phosphate synthase L chain,ATP-binding:Carbamoyl-phosphatesynthetaselargechain, N-terminal:Biotincarboxylase,C-terminal (complement(1750796..1752802))
Nwi1605	Nwi_1605	6.54105e-11	2.23982	1752804	I	Carboxyl transferase (complement(1752805..1754409))
Nwi1606	Nwi_1606	0.00238138	1.53789	1754643		ETC complex I subunit conserved region (complement(1754644..1754991))
Nwi1607	Nwi_1607	0.794765	-1.04419	1755206		hypothetical (complement(1755207..1755557))
NwiR0030	Nwi_R0030	1	-1	1755654
Nwi1608	Nwi_1608	0.0911776	-1.21286	1755801	S	Protein of unknown function DUF192 (complement(1755802..1756293))
Nwi1609	Nwi_1609	0.000144193	1.61122	1756445	K	Cold-shock protein, DNA-binding (complement(1756446..1757099))
Nwi1610	Nwi_1610	0.000265564	1.71202	1757848		conserved hypothetical protein (complement(1757849..1758295))
Nwi1611	Nwi_1611	0.0206992	1.64013	1758733	E	Glyoxalase/bleomycin resistance protein/dioxygenase (1758734..1759183)
NwiR0031	Nwi_R0031	1	-1	1759785
Nwi1612	Nwi_1612	0.493699	-1.23916	1760316		conserved hypothetical protein (1760317..1760694)
Nwi1613	Nwi_1613	0.000232567	1.56862	1760681		hypothetical (1760682..1761527)
Nwi1614	Nwi_1614	0.189902	-1.48343	1761537		hypothetical (complement(1761538..1761933))
Nwi1615	Nwi_1615	0.341355	1.23685	1761929		hypothetical (complement(1761930..1763945))
Nwi1616	Nwi_1616	0.823072	-1.06901	1763946	R	Phage Terminase (complement(1763947..1765560))
Nwi1617	Nwi_1617	0.302515	-1.38341	1765559	L	Phage terminase, small subunit, putative, P27 (complement(1765560..1765955))
Nwi1618	Nwi_1618	1	1.00259	1765954		hypothetical (complement(1765955..1767004))
Nwi1619	Nwi_1619	0.653883	-1.66696	1767110		Phage head-tail adaptor, putative (complement(1767111..1767440))
Nwi1620	Nwi_1620	1	1.61721	1767421		hypothetical (complement(1767422..1767856))
Nwi1621	Nwi_1621	0.391352	-3.19226	1767852		Phage protein, HK97, gp10 (complement(1767853..1768278))
Nwi1622	Nwi_1622	0.0353778	-4.23873	1768267		Uncharacterized phage protein (possible DNA packaging) (complement(1768268..1768588))
Nwi1623	Nwi_1623	0.252571	-2.57193	1768584		hypothetical (complement(1768585..1768896))
Nwi1624	Nwi_1624	0.488812	-1.32152	1769325		hypothetical (complement(1769326..1769718))
Nwi1625	Nwi_1625	0.0586166	-1.53674	1769730	R	Phage major capsid protein, HK97 (complement(1769731..1770888))
Nwi1626	Nwi_1626	0.041925	-2.79991	1770893		Peptidase U35, phage prohead HK97 (complement(1770894..1771391))
Nwi1627	Nwi_1627	0.167975	-1.78717	1771572		hypothetical (complement(1771573..1771962))
Nwi1628	Nwi_1628	0.872355	-1.04539	1771954	S	Phage portal protein, HK97 (complement(1771955..1773133))
Nwi1629	Nwi_1629	7.4394e-05	-2.38566	1773839	L	ATPas (complement(1773840..1775840))
Nwi1630	Nwi_1630	0.0860573	-1.59144	1775897		hypothetical (complement(1775898..1776137))
Nwi1631	Nwi_1631	0.0423649	-2.69223	1776133		hypothetical (complement(1776134..1776400))
Nwi1632	Nwi_1632	0.163425	-1.6698	1776396		hypothetical (complement(1776397..1776714))
Nwi1633	Nwi_1633	0.000142909	1.86532	1776735	L	Phage integrase (complement(1776736..1777824))
Nwi1634	Nwi_1634	2.27159e-06	2.60337	1778302		hypothetical (1778303..1778728)
Nwi1635	Nwi_1635	0.0100185	1.84657	1779075		hypothetical (1779076..1779450)
Nwi1636	Nwi_1636	0.00533686	2.15502	1779755		hypothetical (1779756..1780046)
Nwi1637	Nwi_1637	1.61258e-16	3.07175	1780152		hypothetical (complement(1780153..1780719))
Nwi1638	Nwi_1638	0.216411	1.29446	1780898		Phosphoesterase, PA-phosphatase related (complement(1780899..1781711))
Nwi1639	Nwi_1639	0.041449	1.35508	1781948		hypothetical (1781949..1782251)
Nwi1640	Nwi_1640	8.33253e-10	3.4684	1782514		conserved hypothetical protein (complement(1782515..1782775))
Nwi1641	Nwi_1641	0.751778	-1.06356	1782883	E	Protein of unknown function DUF160 (complement(1782884..1783984))
Nwi1642	Nwi_1642	0.0283162	1.34729	1783980	JJJ	tRNA synthetase, class II (D, K and N) (complement(1783981..1785024))
Nwi1643	Nwi_1643	0.0579313	-1.55644	1785168	J	Elongation factor P (1785169..1785735)
Nwi1644	Nwi_1644	1.98135e-05	1.79302	1785804	M	Twin-arginine translocation pathway signal:Lytic murein transglycosylase(1785805..1787028)
Nwi1645	Nwi_1645	0.198378	1.21333	1787069	L	Bacterial RecJ exonuclease (complement(1787070..1788911))
Nwi1646	glpX	0.00882873	1.45742	1788962	G	GlpX (complement(1788963..1789958))
Nwi1647	Nwi_1647	0.238784	1.15131	1790018	E	Homoserine dehydrogenase:Homoserine dehydrogenase, NAD-binding(complement(1790019..1791341))
Nwi1648	Nwi_1648	0.448776	-1.13993	1791417	EEEEEK	Aminotransferase, class I and II (complement(1791418..1792635))
Nwi1649	Nwi_1649	0.708931	1.2951	1792870		hypothetical (complement(1792871..1793176))
Nwi1650	Nwi_1650	7.29195e-22	3.16834	1793435	I	Poly(R)-hydroxyalkanoic acid synthase, class I (1793436..1795265)
Nwi1651	Nwi_1651	0.0421381	-1.3245	1795350	E	N-acetyl-gamma-glutamyl-phosphate reductase, subtype (complement(1795351..1796379))
Nwi1652	Nwi_1652	0.66009	-1.05799	1796463	S	DedA (complement(1796464..1796994))
Nwi1653	Nwi_1653	0.573733	-1.07976	1797176	L	Gram negative topoisomerase IV, subunit B (1797177..1799234)
Nwi1654	Nwi_1654	4.84167e-15	2.97604	1799368	S	Glyoxalase/bleomycin resistance protein/dioxygenase (1799369..1799779)
Nwi1655	Nwi_1655	0.000204068	1.51085	1799817	CCH	Monooxygenase, FAD-binding:FAD dependent oxidoreductase (complement(1799818..1801077))
Nwi1656	Nwi_1656	0.466595	-1.08784	1801103	R	Peptidase C14, caspase catalytic subunit p20 (complement(1801104..1802603))
Nwi1657	Nwi_1657	0	-4.27758	1802959	JKKLLLLRRRRR	Helicase, C-terminal:DEAD/DEAH box helicase, N-terminal (1802960..1804411)
Nwi1658	Nwi_1658	0.0613195	-1.27303	1804564	TTT	GGDEF (1804565..1805629)
Nwi1659	Nwi_1659	3.85274e-19	3.39704	1805904	S	HesB/YadR/YfhF (complement(1805905..1806309))
Nwi1660	Nwi_1660	1.17352e-08	2.43292	1806367	R	Protein of unknown function DUF59 (complement(1806368..1806748))
Nwi1661	Nwi_1661	0.0197262	-1.30443	1806744	EE	Cysteine desulphurases, SufS (complement(1806745..1807989))
Nwi1662	Nwi_1662	0.000141322	-1.60155	1808153	O	FeS assembly protein SufD (complement(1808154..1809476))
Nwi1663	Nwi_1663	8.28263e-06	1.74519	1809539	CCCEEEEEEEGGHHHOOOOOPPPPPPPPPPPPPQQRRRRRRRRRRRVVVVVV	FeS assembly ATPase SufC (complement(1809540..1810289))
Nwi1664	Nwi_1664	6.82244e-08	2.10089	1810432	O	FeS assembly protein SufB (complement(1810433..1811914))
Nwi1665	Nwi_1665	0.00602362	1.52061	1811994	EEEE	Aminotransferase, class V:Aromatic amino acid beta-eliminatinglyase/threoninealdolase (complement(1811995..1813176))
Nwi1666	Nwi_1666	2.59952e-10	-3.43989	1813357	ER	conserved hypothetical protein (1813358..1814005)
Nwi1667	anmK	0.00556703	1.44225	1814055	O	Protein of unknown function UPF0075 (complement(1814056..1815156))
Nwi1668	Nwi_1668	0.278766	-1.18026	1815310	J	Tyrosyl-tRNA synthetase, class Ib (1815311..1816564)
Nwi1669	Nwi_1669	0.98995	1.00323	1816588		conserved hypothetical protein (complement(1816589..1820221))
Nwi1670	Nwi_1670	0.235773	1.63867	1820444	OO	Alkyl hydroperoxide reductase/ Thiol specific antioxidant/Malallergen(1820445..1821074)
Nwi1671	Nwi_1671	0.0227111	-1.41331	1821174	DM	Peptidase M23B (1821175..1822539)
Nwi1672	Nwi_1672	0.000185101	-2.37427	1822718		hypothetical (complement(1822719..1822991))
Nwi1673	Nwi_1673	0.0108652	-1.42919	1823065	CCCDEEEEEEEGGGHMOOOPPPPPPPPPPPPPPQQRRRRRRRRRRRVVVV	ABC transporter related (1823066..1824943)
Nwi1674	Nwi_1674	7.55859e-05	1.65796	1825076		conserved hypothetical protein (complement(1825077..1825634))
Nwi1675	Nwi_1675	0.17429	1.29602	1825763	L	DNA polymerase III chi subunit, HolC (complement(1825764..1826216))
Nwi1676	Nwi_1676	0.0524314	1.3272	1826212	E	Peptidase M17, leucyl aminopeptidase, C-terminal:PeptidaseM17,leucylaminopeptidase,N-terminal (complement(1826213..1827715))
Nwi1677	Nwi_1677	0.855005	-1.02189	1828077	R	permease YjgP/YjgQ (1828078..1829250)
Nwi1678	Nwi_1678	0.111229	1.19798	1829246	R	permease YjgP/YjgQ (1829247..1830344)
Nwi1679	Nwi_1679	0.152289	1.16865	1830343	M	Organic solvent tolerance protein (1830344..1832833)
Nwi1680	Nwi_1680	0.567345	1.08738	1833023		conserved unknown protein [EC:5.2.1.8] (1833024..1833968)
Nwi1681	pdxA	0.931978	-1.01518	1834070	H	Pyridoxal phosphate biosynthetic protein PdxA (1834071..1835078)
Nwi1682	ksgA	0.0673812	-1.31115	1835074	J	RRNA 16S rRNA dimethylase (1835075..1835938)
Nwi1683	gmk	0.00910164	-1.77847	1835934	F	Guanylate kinase (complement(1835935..1836594))
Nwi1684	Nwi_1684	1.2027e-11	-2.37314	1836597	S	Conserved hypothetical protein 255 (complement(1836598..1837485))
Nwi1685	Nwi_1685	8.56044e-12	-2.13491	1837921	R	Aminodeoxychorismate lyase (complement(1837922..1839145))
Nwi1686	Nwi_1686	2.79833e-23	-3.10849	1839270	IQQ	Beta-ketoacyl synthase:Beta-ketoacyl synthase (complement(1839271..1840536))
Nwi1687	acpP	0.680549	1.06226	1840630	IQ	Acyl carrier protein (ACP) (complement(1840631..1840870))
Nwi1688	Nwi_1688	0.667813	1.05924	1841144	MQRRRR	3-oxoacyl-(acyl-carrier-protein) reductase (complement(1841145..1841882))
Nwi1689	Nwi_1689	0.000912411	-3.55856	1842249		hypothetical (1842250..1842513)
Nwi1690	Nwi_1690	2.11221e-13	-2.91802	1842570	IQ	Malonyl CoA-acyl carrier protein transacylase (complement(1842571..1843524))
Nwi1691	rpsF	1.50751e-27	-8.27694	1843899	J	Ribosomal protein S6 (1843900..1844319)
Nwi1692	rpsR	2.44919e-09	-4.17837	1844324	J	Ribosomal protein S18 (1844325..1844564)
Nwi1693	Nwi_1693	1.17812e-23	-5.73988	1844697		conserved hypothetical protein (1844698..1845708)
Nwi1694	rplI	0.0090386	1.89749	1845746	J	Ribosomal protein L9 (1845747..1846355)
Nwi1695	Nwi_1695	2.03989e-29	3.19921	1846727	OR	AAA ATPase, central region:Clp, N terminal:Clp, N terminal(complement(1846728..1849133))
Nwi1696	clpS_2	0.0045939	1.61469	1849385	S	ATP-dependent Clp protease adaptor protein ClpS (complement(1849386..1849796))
Nwi1697	Nwi_1697	0.602829	1.06919	1850245		hypothetical (1850246..1852063)
Nwi1698	Nwi_1698	9.2774e-05	-2.26005	1852239		conserved hypothetical protein (complement(1852240..1852578))
Nwi1699	Nwi_1699	0.733305	1.05445	1852950	M	Peptidase S11, D-alanyl-D-alanine carboxypeptidase 1 (1852951..1854714)
Nwi1700	Nwi_1700	0.23201	-1.15525	1855051		Heat shock protein DnaJ, N-terminal (complement(1855052..1855948))
Nwi1701	Nwi_1701	5.77036e-19	3.45727	1855967		conserved hypothetical protein (complement(1855968..1856732))
Nwi1702	panC	0.776706	-1.05689	1857058	H	Pantoate-beta-alanine ligase:Cytidyltransferase-related (1857059..1857910)
Nwi1703	Nwi_1703	3.6703e-05	2.37455	1857943	S	Uncharacterised conserved protein UCP032025 (complement(1857944..1858408))
Nwi1704	Nwi_1704	1.64217e-07	2.2804	1858407		conserved hypothetical protein (complement(1858408..1859328))
Nwi1705	Nwi_1705	0.00981306	-1.52345	1859829		conserved hypothetical protein (complement(1859830..1860021))
Nwi1706	Nwi_1706	0.146211	1.34776	1860283	O	Glutathione S-transferase, N-terminal (complement(1860284..1860940))
Nwi1707	Nwi_1707	0.100583	-1.76299	1861189		hypothetical (1861190..1861459)
Nwi1708	Nwi_1708	0.207939	-1.23494	1861473	S	Protein of unknown function DUF218 (complement(1861474..1862316))
Nwi1709	Nwi_1709	0.91017	-1.04303	1862328	K	Helix-turn-helix motif (complement(1862329..1862721))
Nwi1710	Nwi_1710	0.643593	-1.05864	1862822	G	Polysaccharide deacetylase (1862823..1864106)
Nwi1711	Nwi_1711	0.0623858	1.29162	1864234		hypothetical (complement(1864235..1864468))
Nwi1712	Nwi_1712	6.84253e-05	-1.54425	1864706	LLR	Bacterial DNA topoisomerase I (1864707..1867442)
Nwi1713	Nwi_1713	0.0468959	-1.27209	1867457	KK	3'-5' exoribonuclease, VacB and RNase II:Ribonuclease R (1867458..1869806)
Nwi1714	Nwi_1714	0.343851	-1.17509	1869802	S	Protein of unknown function DUF983 (1869803..1870243)
Nwi1715	Nwi_1715	1.99298e-14	-2.39531	1870270	JJ	Peptide chain release factor 2 (complement(1870271..1871239))
Nwi1716	Nwi_1716	3.87599e-06	-1.64537	1871713	MMMM	Penicillin-binding protein 1A (complement(1871714..1874209))
Nwi1717	Nwi_1717	0.731194	1.17526	1874526		Integrase, catalytic region (complement(1874527..1875477))
Nwi1718	Nwi_1718	0.000278292	2.19544	1875938	L	ISBm1, transposase orfA (complement(1875939..1876304))
Nwi1719	Nwi_1719	0.226041	1.1476	1876375	M	Cell wall hydrolase/autolysin (complement(1876376..1877644))
Nwi1720	Nwi_1720	0.00123442	-1.3714	1878283	J	Ribonuclease E and G (1878284..1881463)
Nwi1721	Nwi_1721	6.29821e-21	-4.23634	1881648	HOR	Thiamine-monophosphate kinase (complement(1881649..1882620))
Nwi1722	nusB	4.39267e-09	-3.65302	1882809	K	NusB antitermination factor (complement(1882810..1883295))
Nwi1723	ribH	0.00943999	-1.888	1883302	H	6,7-dimethyl-8-ribityllumazine synthase (complement(1883303..1883794))
Nwi1724	Nwi_1724	0.000106579	1.54211	1884464	H	Lumazine-binding protein (complement(1884465..1885163))
Nwi1725	Nwi_1725	0.286047	-1.19992	1885266	FFHHJ	Riboflavin biosynthesis protein RibD (complement(1885267..1886430))
Nwi1726	nrdR	0.470369	-1.10961	1886426	K	Protein of unknown function DUF193 (complement(1886427..1886909))
Nwi1727	glyA	0.553418	1.06581	1887040	E	Glycine hydroxymethyltransferase:Aromatic amino acid beta-eliminatinglyase/threoninealdolase (complement(1887041..1888342))
Nwi1728	Nwi_1728	7.76988e-08	2.64961	1888789		hypothetical (complement(1888790..1889089))
Nwi1729	Nwi_1729	0.962137	-1.0145	1889253		hypothetical (1889254..1890255)
NwiR0032	Nwi_R0032	1	-1	1890318
Nwi1730	Nwi_1730	0.494796	1.1019	1890534		Surface presentation of antigens (SPOA) protein (complement(1890535..1890828))
Nwi1731	lipB	0.414704	1.29052	1890840	H	Lipoate-protein ligase B (1890841..1891536)
Nwi1732	Nwi_1732	0.13959	-1.24053	1891601	PPPP	TonB-dependent siderophore receptor (complement(1891602..1894196))
Nwi1733	Nwi_1733	0.775503	-1.02839	1894311	PT	FecR protein (complement(1894312..1895271))
Nwi1734	Nwi_1734	0.00171584	2.07371	1895377	K	Sigma-70 region 2:Sigma-70 region 4 (complement(1895378..1896088))
Nwi1735	Nwi_1735	1	-1.04739	1896133	C	Acylphosphatase (complement(1896134..1896433))
Nwi1736	Nwi_1736	0.00229891	1.41697	1896508	CEFIIIM	Biotin/lipoyl attachment:Carbamoyl-phosphate synthase L chain,ATP-binding:Carbamoyl-phosphatesynthetaselargechain, N-terminal:Biotincarboxylase,C-terminal (complement(1896509..1898524))
Nwi1737	Nwi_1737	0.103653	1.30729	1898741		conserved hypothetical protein (complement(1898742..1899314))
Nwi1738	Nwi_1738	4.79802e-05	1.62783	1899698	OO	Alkyl hydroperoxide reductase/ Thiol specific antioxidant/Malallergen(1899699..1900358)
Nwi1739	Nwi_1739	0.000589939	1.51937	1900673	CCERRR	Zinc-containing alcohol dehydrogenase superfamily (1900674..1901801)
Nwi1740	Nwi_1740	3.44014e-08	-1.85991	1901936	TT	Adenylyl cyclase class-3/4/guanylyl cyclase:CHASE2 (complement(1901937..1904198))
Nwi1741	Nwi_1741	0.396662	-1.23574	1904194		hypothetical (complement(1904195..1904491))
Nwi1742	Nwi_1742	2.52961e-10	2.00755	1904559		conserved hypothetical protein (complement(1904560..1905915))
NwiR0033	Nwi_R0033	1	-1	1906242
Nwi1743	Nwi_1743	0.982073	1.00375	1907080		conserved hypothetical protein (1907081..1907476)
Nwi1744	Nwi_1744	6.8626e-06	1.63229	1907482	TTTTTTT	PAS (complement(1907483..1910164))
Nwi1745	Nwi_1745	1.12585e-18	2.68524	1910245	CC	Pyruvate ferredoxin/flavodoxin oxidoreductase (complement(1910246..1913743))
Nwi1746	Nwi_1746	0.972899	1.01162	1914209		hypothetical (1914210..1914473)
Nwi1747	hppA	0.464788	1.08704	1914908	C	Inorganic H+ pyrophosphatase (complement(1914909..1917029))
Nwi1748	Nwi_1748	0.298392	-1.17124	1917280	EEEEK	Aminotransferase, class I and II (complement(1917281..1918468))
Nwi1749	Nwi_1749	0.00574502	-1.4607	1918561	R	Peptidase M48, Ste24p (1918562..1919995)
Nwi1750	Nwi_1750	0.000172253	-1.54548	1920037	O	DSBA oxidoreductase (1920038..1920802)
Nwi1751	Nwi_1751	1.94434e-06	-1.97399	1921172	E	Dehydroquinase, class II (1921173..1921643)
Nwi1752	Nwi_1752	0.361713	-1.21502	1921684	CII	Acetyl-CoA biotin carboxyl carrier (1921685..1922170)
Nwi1753	Nwi_1753	2.2774e-09	-2.12999	1922195	CEFFII	Acetyl-CoA carboxylase, biotin carboxylase (1922196..1923551)
Nwi1754	Nwi_1754	3.08448e-08	-1.86028	1923604	TTTTTTTT	ATP-binding region, ATPase-like:Histidine kinase A, N-terminal:CHASE3(1923605..1925221)
Nwi1755	Nwi_1755	4.331e-08	-2.60688	1925217	KKTTTT	Response regulator receiver (1925218..1925658)
Nwi1756	Nwi_1756	0.130318	-1.20668	1925654	KKTTTTTTTTT	Response regulator receiver:ATP-binding region, ATPase-like:Histidinekinase,dimerisation/phosphoacceptor (1925655..1926743)
Nwi1757	aat	0.148035	-1.18724	1926935	O	Leucyl/phenylalanyl-tRNA--protein transferase (1926936..1927613)
Nwi1758	Nwi_1758	0.0670207	1.35545	1927794	S	similar to Uncharacterized protein conserved in bacteria(complement(1927795..1928988))
Nwi1759	Nwi_1759	4.22328e-14	2.36753	1929122		conserved hypothetical protein (1929123..1930931)
Nwi1760	Nwi_1760	4.82097e-06	2.07639	1930980	C	NADH:ubiquinone oxidoreductase 17.2 kD subunit (complement(1930981..1931472))
Nwi1761	Nwi_1761	0.0174422	-1.35541	1931833	R	similar to acetyltransferase (1931834..1932205)
Nwi1762	Nwi_1762	5.56397e-10	3.28209	1932336		conserved hypothetical protein (complement(1932337..1932711))
Nwi1763	Nwi_1763	6.08158e-14	2.80082	1933054	S	conserved hypothetical protein (1933055..1933984)
Nwi1764	Nwi_1764	0.129755	1.181	1934175	J	Gid protein (1934176..1935609)
Nwi1765	Nwi_1765	0.0129339	-1.38329	1935636		putative serine/threonine protein kinases (1935637..1936737)
Nwi1766	Nwi_1766	4.89876e-11	-2.48118	1936743	I	Squalene/phytoene synthase (complement(1936744..1937604))
Nwi1767	Nwi_1767	1.0071e-10	-2.81397	1937750	S	Protein of unknown function DUF598 (complement(1937751..1938137))
Nwi1768	secF	0.2186	-1.13738	1938133	UU	SecD/SecF/SecDF export membrane protein:SecF protein (complement(1938134..1939192))
Nwi1769	secD	0.00815697	-1.37652	1939208	RUU	SecD/SecF/SecDF export membrane protein:SecD export membraneprotein(complement(1939209..1940807))
Nwi1770	Nwi_1770	0.0405201	-1.38245	1940840	U	YajC (complement(1940841..1941242))
Nwi1771	Nwi_1771	0.663265	-1.07218	1941429	R	Protein of unknown function DUF815 (1941430..1942404)
Nwi1772	Nwi_1772	0.00232755	1.51032	1942543	DM	Peptidoglycan-binding LysM:Peptidase M23B (complement(1942544..1943905))
Nwi1773	Nwi_1773	0.200989	1.27059	1944053	O	Protein-L-isoaspartate(D-aspartate) O-methyltransferase (complement(1944054..1944707))
Nwi1774	Nwi_1774	0.000658759	1.55479	1944967		Response regulator receiver (1944968..1945348)
Nwi1775	surE	0.00221473	-1.62463	1945413	R	Survival protein SurE (complement(1945414..1946181))
Nwi1776	Nwi_1776	0.00476013	-1.41274	1946504	J	Seryl-tRNA synthetase, class IIa (complement(1946505..1947998))
Nwi1777	Nwi_1777	0.00332854	1.60263	1948105	U	Sec-independent periplasmic protein translocase (complement(1948106..1948915))
Nwi1778	Nwi_1778	0.000101161	2.10214	1948911	U	Twin-arginine translocation protein TatB (complement(1948912..1949454))
Nwi1779	tatA	9.21584e-06	2.47645	1949633	U	Twin-arginine translocation protein TatA/E (complement(1949634..1949870))
Nwi1780	Nwi_1780	0.148847	1.32096	1950128	O	Protein-L-isoaspartate(D-aspartate) O-methyltransferase (complement(1950129..1950791))
NwiR0034	Nwi_R0034	1	-1	1951047
Nwi1781	Nwi_1781	0.457875	1.24453	1951671		hypothetical (1951672..1951917)
Nwi1782	Nwi_1782	1	1.03099	1952075		hypothetical (1952076..1952309)
Nwi1783	Nwi_1783	0.00120136	1.48971	1952683		hypothetical (complement(1952684..1952860))
Nwi1784	glmU	0.63379	1.06576	1953512	JMMMRRR	Bacterial transferase hexapeptide repeat:Nucleotidyl transferase(complement(1953513..1954871))
Nwi1785	Nwi_1785	9.94536e-08	1.88736	1955015		conserved hypothetical protein (1955016..1956284)
Nwi1786	Nwi_1786	0.353396	1.15173	1956347		conserved hypothetical protein (1956348..1956728)
Nwi1787	Nwi_1787	5.16945e-10	2.15139	1956687	G	putative beta (1-6) glucans synthase (complement(1956688..1958286))
Nwi1788	Nwi_1788	1	1.00961	1958732		conserved hypothetical protein (1958733..1959305)
Nwi1789	Nwi_1789	0.000108848	-1.48125	1959483	GM	Glycosyl transferase, family 2 (1959484..1962153)
NwiR0035	Nwi_R0035	1	-1	1962420
Nwi1790	Nwi_1790	0.0918358	-2.32857	1962755		conserved hypothetical protein (1962756..1962917)
Nwi1791	Nwi_1791	0.000531412	2.01972	1963128		hypothetical (complement(1963129..1964274))
Nwi1792	Nwi_1792	2.04847e-05	-1.78761	1964680		conserved hypothetical protein (1964681..1965031)
Nwi1793	Nwi_1793	0.755936	1.03422	1965048		conserved hypothetical protein (1965049..1965546)
Nwi1794	Nwi_1794	0.381532	1.18412	1965863	EEE	Cysteine synthase K/M:Cysteine synthase A (complement(1965864..1966841))
Nwi1795	tgt	0.285055	1.18196	1967317	J	Queuine/other tRNA-ribosyltransferase:Queuine tRNA-ribosyltransferase(complement(1967318..1968451))
Nwi1796	queA	4.92396e-16	-3.47775	1968447	J	Queuosine biosynthesis protein (complement(1968448..1969530))
Nwi1797	Nwi_1797	0.892782	-1.01111	1969867	O	Peptidyl-prolyl cis-trans isomerase, cyclophilin type (complement(1969868..1970332))
Nwi1798	Nwi_1798	0.0189733	1.59605	1970372	O	Peptidyl-prolyl cis-trans isomerase, cyclophilin type (complement(1970373..1970933))
Nwi1799	coaD	3.33346e-05	-1.66138	1970965	H	Coenzyme A biosynthesis protein:Cytidyltransferase-related(complement(1970966..1971463))
Nwi1800	Nwi_1800	0.0695298	-1.79417	1971992		conserved hypothetical protein (1971993..1972247)
Nwi1801	Nwi_1801	0.145325	1.1532	1972337	L	DNA gyrase, subunit A (complement(1972338..1975079))
Nwi1802	Nwi_1802	0.449799	1.1209	1975228	U	Multiple antibiotic resistance (MarC)-related proteins (1975229..1975852)
Nwi1803	Nwi_1803	0.681518	-1.08378	1975992	K	Prokaryotic chromosome segregation and condensation proteinScpB(complement(1975993..1976739))
Nwi1804	Nwi_1804	0.011973	-1.4817	1976760	S	Prokaryotic chromosome segregation and condensation proteinScpA(complement(1976761..1977597))
Nwi1805	Nwi_1805	2.12075e-06	-1.83542	1977593	G	Glycoside hydrolase, family 3, N-terminal (complement(1977594..1978610))
Nwi1806	Nwi_1806	0.2725	-1.12283	1978657		proline-rich region (complement(1978658..1980070))
Nwi1807	argS	0.18102	-1.20602	1980171	J	Arginyl-tRNA synthetase, class Ic (complement(1980172..1981965))
Nwi1808	Nwi_1808	7.3704e-07	2.46003	1982003	FR	Deoxyguanosinetriphosphate triphosphohydrolase (complement(1982004..1983206))
Nwi1809	Nwi_1809	5.88641e-07	3.08934	1983328	S	HesB/YadR/YfhF (1983329..1983661)
Nwi1810	Nwi_1810	2.19642e-10	3.13044	1983752	L	AP endonuclease, family 1:Exodeoxyribonuclease III xth (1983753..1984553)
Nwi1811	Nwi_1811	0.304461	1.1496	1984662	R	Sel1-like repeat (complement(1984663..1985433))
Nwi1812	Nwi_1812	0.0320636	-1.45377	1985480		hypothetical (complement(1985481..1985825))
Nwi1813	Nwi_1813	0.00455427	-1.36267	1986042	CCCOOR	Dihydrolipoamide dehydrogenase (complement(1986043..1987476))
Nwi1814	Nwi_1814	9.37641e-07	-1.73461	1987494	MN	OmpA/MotB (complement(1987495..1988460))
Nwi1815	Nwi_1815	1.34392e-05	-1.95597	1988488		hypothetical (complement(1988489..1988833))
Nwi1816	Nwi_1816	0.14003	1.17757	1988829	C	Dihydrolipoamide acetyltransferase, long form (complement(1988830..1990188))
Nwi1817	Nwi_1817	1.05183e-05	1.54507	1990200	CCGHI	Biotin/lipoyl attachment:Transketolase, central region:Transketolase,C-terminal(complement(1990201..1991598))
Nwi1818	Nwi_1818	0.0121748	1.29757	1991625	C	Dehydrogenase, E1 component (complement(1991626..1992654))
Nwi1819	Nwi_1819	0.479056	-1.08383	1992838		Septum formation initiator (complement(1992839..1993156))
Nwi1820	Nwi_1820	0.0269433	-1.37876	1993215	R	NAD(P)H dehydrogenase (quinone):NADPH-dependent FMN reductase(complement(1993216..1993773))
Nwi1821	Nwi_1821	5.29501e-07	1.88711	1993834	O	Isoprenylcysteine carboxyl methyltransferase (complement(1993835..1994422))
Nwi1822	Nwi_1822	5.16878e-12	2.28473	1994437		conserved hypothetical protein (complement(1994438..1995694))
Nwi1823	Nwi_1823	3.90704e-14	2.99235	1995913		conserved hypothetical protein (1995914..1996588)
Nwi1824	Nwi_1824	0.376497	1.13527	1996752		PE_PGRS family protein (1996753..1997727)
Nwi1825	Nwi_1825	5.246e-21	-4.05025	1997858
Nwi1826	Nwi_1826	0.0720028	-1.3397	1999159	S	similar to Uncharacterized protein with a C-terminal OMP(outermembraneprotein)domain(1999160..1999732)
Nwi1827	eno	5.72501e-11	-2.21538	1999830	G	Enolase (complement(1999831..2001111))
Nwi1828	Nwi_1828	0.00797148	1.62621	2001573	R	GTP cyclohydrolase I (2001574..2002050)
Nwi1829	Nwi_1829	0.260158	1.19395	2002082		hypothetical (complement(2002083..2002799))
Nwi1830	Nwi_1830	0.469316	-1.19948	2002898	G	Major facilitator superfamily MFS_1 (complement(2002899..2004095))
Nwi1831	Nwi_1831	0.90899	1.00279	2004091	EM	2-dehydro-3-deoxyphosphooctonate aldolase (complement(2004092..2004955))
Nwi1832	Nwi_1832	0.00010385	1.87431	2005106		PAAR (2005107..2005463)
Nwi1833	pyrG	3.33876e-08	-1.89075	2005467	F	CTP synthase (complement(2005468..2007099))
Nwi1834	secG	4.03744e-17	-3.3617	2007265	U	Preprotein translocase SecG subunit (complement(2007266..2007682))
Nwi1835	Nwi_1835	4.03014e-05	-1.66134	2008194	G	Triosephosphate isomerase (complement(2008195..2008947))
Nwi1836	Nwi_1836	0.000210781	1.47258	2009268		PpiC-type peptidyl-prolyl cis-trans isomerase (2009269..2011179)
Nwi1837	trpD	0.000898665	1.61373	2011215	EF	Anthranilate phosphoribosyl transferase (2011216..2012229)
Nwi1838	trpC	0.245683	1.14128	2012239	E	Indole-3-glycerol phosphate synthase (2012240..2013034)
Nwi1839	moaC	0.0250271	-1.36248	2013187	H	Molybdopterin cofactor biosynthesis MoaC region (2013188..2013697)
Nwi1840	Nwi_1840	0.000148253	-1.97708	2014015	H	Molybdopterin binding domain (2014016..2015230)
Nwi1841	Nwi_1841	0.00344244	-1.54472	2015399	KT	Peptidase S24, LexA repressor (2015400..2016101)
Nwi1842	Nwi_1842	0.0608414	1.47973	2016793	R	ComEC/Rec2-related protein (complement(2016794..2019130))
Nwi1843	Nwi_1843	0.0340042	1.28291	2019216	J	Glutaminyl-tRNA synthetase (complement(2019217..2020896))
Nwi1844	gltX	1.93457e-06	-2.08864	2021063	J	Glutamyl-tRNA synthetase bacterial/mitochondrial (2021064..2022554)
Nwi1845	gltA	2.4155e-05	1.57157	2022696	C	Citrate synthase I (2022697..2023998)
Nwi1846	lpxB	3.25428e-06	-1.77977	2024021	M	Glycosyl transferase, family 19 (complement(2024022..2025212))
Nwi1847	Nwi_1847	9.53061e-16	-3.71641	2025211	S	Protein of unknown function DUF1009 (complement(2025212..2026078))
Nwi1848	Nwi_1848	5.82277e-20	-2.62842	2026088	RR	Acyl-[acyl-carrier-protein]--UDP-N-acetylglucosamine O-acyltransferase(complement(2026089..2026895))
Nwi1849	fabZ	7.59074e-11	-2.66833	2026894	I	Beta-hydroxyacyl-(acyl-carrier-protein) dehydratase FabZ(complement(2026895..2027350))
Nwi1850	lpxD_1	0.000216264	-1.46976	2027369	JMMRR	UDP-3-O-[3-hydroxymyristoyl] glucosamine N-acyltransferase,LpxD(complement(2027370..2028458))
Nwi1851	Nwi_1851	0.0176696	-1.28885	2028490	MM	Bacterial surface antigen (D15):Surface antigen variablenumber(complement(2028491..2031022))
Nwi1852	Nwi_1852	0.0185059	-1.31521	2031303	M	Peptidase M50, putative membrane-associated zinc metallopeptidase(complement(2031304..2032455))
Nwi1853	Nwi_1853	0.00499106	-1.41938	2032579	I	1-deoxy-D-xylulose 5-phosphate reductoisomerase (complement(2032580..2033803))
Nwi1854	Nwi_1854	0.0615236	-1.3417	2033806	IR	Phosphatidate cytidylyltransferase (complement(2033807..2034649))
Nwi1855	Nwi_1855	0.000157883	1.54343	2034807	I	Di-trans-poly-cis-decaprenylcistransferase (complement(2034808..2035566))
Nwi1856	frr	0.000939899	1.48688	2035584	J	Ribosome recycling factor (complement(2035585..2036148))
Nwi1857	pyrH	5.6088e-08	-1.97584	2036199	EF	Uridylate kinase (complement(2036200..2036916))
Nwi1858	tsf	1.70837e-07	-1.82664	2036965	J	Elongation factor Ts (complement(2036966..2037889))
Nwi1859	rpsB	4.76965e-10	-2.16217	2038014	JS	Ribosomal protein S2, bacterial and organelle form (complement(2038015..2039013))
Nwi1860	dnaE	1.4498e-06	1.72699	2039204	LL	DNA polymerase III, alpha subunit (complement(2039205..2042711))
Nwi1861	Nwi_1861	0.230082	1.28354	2043263		hypothetical (complement(2043264..2043548))
Nwi1862	Nwi_1862	4.74214e-14	2.8938	2043611	F	Orotidine 5'-phosphate decarboxylase (complement(2043612..2044334))
Nwi1863	Nwi_1863	0.000932758	1.51007	2044862	CCCDEEEEEEEEEEGGGHHMOOOOOPPPPPPPPPPPPPPPPPPPQQQRRRRRRRRRRRRRRRVVVVVV	ABC transporter related (complement(2044863..2045561))
Nwi1864	Nwi_1864	0.0170082	1.33841	2045569	MV	Lipoprotein releasing system, transmembrane protein, LolC/Efamily(complement(2045570..2046850))
Nwi1865	Nwi_1865	9.94713e-06	-1.80013	2046922	JJJ	Prolyl-tRNA synthetase, bacterial (complement(2046923..2048242))
Nwi1866	Nwi_1866	1.527e-06	1.78872	2048646	S	Nuclear export factor GLE1 (complement(2048647..2049177))
Nwi1867	Nwi_1867	5.1229e-06	2.30679	2049173	S	Protein of unknown function DUF461 (complement(2049174..2049710))
Nwi1868	Nwi_1868	0.006051	-1.44915	2049738	PPPP	TonB-dependent receptor:TonB-dependent receptor (complement(2049739..2051943))
Nwi1869	Nwi_1869	0.00053083	-1.55077	2052039		conserved hypothetical protein (complement(2052040..2052405))
Nwi1870	Nwi_1870	0.760638	1.03566	2052623	S	Protein of unknown function DUF1467 (complement(2052624..2052899))
Nwi1871	Nwi_1871	0.0692322	1.26473	2052898		Glyoxalase/bleomycin resistance protein/dioxygenase (complement(2052899..2053303))
Nwi1872	Nwi_1872	5.96612e-12	-2.16477	2053469	JR	Beta-lactamase-like:RNA-metabolising metallo-beta-lactamase(complement(2053470..2055143))
Nwi1873	Nwi_1873	3.87525e-10	-2.09805	2055139	H	Biotin--acetyl-CoA-carboxylase ligase (complement(2055140..2055952))
Nwi1874	Nwi_1874	0.936321	-1.00924	2055965	CCCCPP	Proton-translocating NADH-quinone oxidoreductase, chain N(complement(2055966..2057402))
Nwi1875	Nwi_1875	0.997925	-1.00081	2057424	CCCCPP	Proton-translocating NADH-quinone oxidoreductase, chain M(complement(2057425..2058933))
Nwi1876	Nwi_1876	0.000671699	-1.41041	2058935	CCCCPP	NADH-plastoquinone oxidoreductase, chain 5 (complement(2058936..2061002))
Nwi1877	Nwi_1877	0.780959	-1.0372	2061085	C	NADH-ubiquinone oxidoreductase, chain 4L (complement(2061086..2061394))
Nwi1878	Nwi_1878	0.0319007	1.38186	2061390	C	NADH-ubiquinone/plastoquinone oxidoreductase, chain 6 (complement(2061391..2062029))
Nwi1879	Nwi_1879	0.000157318	1.60917	2062038	C	NADH-quinone oxidoreductase, chain I (complement(2062039..2062527))
Nwi1880	Nwi_1880	0.0118828	-1.37432	2062542	CC	Respiratory-chain NADH dehydrogenase, subunit 1 (complement(2062543..2063613))
Nwi1881	Nwi_1881	0.657887	-1.04831	2063618	CR	NADH-quinone oxidoreductase, chain G (complement(2063619..2065694))
Nwi1882	Nwi_1882	1.68917e-07	-1.71646	2065698	C	NADH-quinone oxidoreductase, F subunit (complement(2065699..2067024))
Nwi1883	Nwi_1883	0.0133657	-1.29526	2067023	C	NADH dehydrogenase (ubiquinone), 24 kDa subunit (complement(2067024..2067776))
Nwi1884	Nwi_1884	0.197732	-1.16366	2067790		Methyltransferase FkbM (complement(2067791..2068756))
Nwi1885	Nwi_1885	0.72848	-1.03527	2068752	CC	NADH dehydrogenase I, D subunit (complement(2068753..2069961))
Nwi1886	Nwi_1886	0.286145	1.12724	2069960	CC	NADH (or F420H2) dehydrogenase, subunit C (complement(2069961..2070581))
Nwi1887	Nwi_1887	0.131325	1.17202	2070592	CC	NADH dehydrogenase (ubiquinone), 20 kDa subunit (complement(2070593..2071216))
Nwi1888	Nwi_1888	0.527706	1.12234	2071185	C	NADH-ubiquinone/plastoquinone oxidoreductase, chain 3 (complement(2071186..2071551))
Nwi1889	Nwi_1889	0.872147	-1.22488	2071740		hypothetical (2071741..2072064)
Nwi1890	Nwi_1890	0.758546	-1.107	2072673		hypothetical (complement(2072674..2072871))
Nwi1891	Nwi_1891	3.95465e-08	-4.38341	2072871		conserved hypothetical protein (complement(2072872..2073111))
NwiR0036	Nwi_R0036	1	-1	2073335
Nwi1892	Nwi_1892	0.0166034	1.38807	2073630	L	Histone-like bacterial DNA-binding protein (2073631..2073930)
Nwi1893	Nwi_1893	0.0671828	-1.23597	2074082	EE	Peptidase M20B , tripeptide aminopeptidase (2074083..2075336)
Nwi1894	Nwi_1894	0.0188812	1.52669	2075523		Methyltransferase FkbM (complement(2075524..2076330))
Nwi1895	Nwi_1895	3.31156e-05	2.31403	2076387		conserved hypothetical protein (2076388..2076699)
Nwi1896	Nwi_1896	8.72258e-06	2.09172	2076750	HH	UbiE/COQ5 methyltransferase (complement(2076751..2077608))
NwiR0037	Nwi_R0037	1	-1	2078265
Nwi1897	Nwi_1897	1.34073e-09	1.83906	2078531	OORR	Peptidase S16, ATP-dependent protease La (complement(2078532..2080958))
Nwi1898	clpX	0.0427108	1.21475	2081265	OOO	ClpX, ATPase regulatory subunit (complement(2081266..2082540))
Nwi1899	Nwi_1899	0.821541	1.03149	2082965	OU	Peptidase S14, ClpP (complement(2082966..2083604))
Nwi1900	tig	0	-3.75528	2084023	O	Trigger factor (complement(2084024..2085385))
NwiR0038	Nwi_R0038	1	-1	2085536
Nwi1901	Nwi_1901	0.000355312	1.92269	2085945	Q	Multicopper oxidase, type 1:Multicopper oxidase, type 2 (2085946..2087223)
Nwi1902	Nwi_1902	1.36846e-06	1.95327	2087240	GS	Protein of unknown function UPF0031:YjeF-related protein,N-terminal(complement(2087241..2088740))
Nwi1903	Nwi_1903	9.48769e-12	-3.79024	2089085	E	Nitrogen regulatory protein P-II (2089086..2089424)
Nwi1904	Nwi_1904	0	-2.77514	2089514	E	Glutamine synthetase type I (2089515..2090924)
Nwi1905	Nwi_1905	0.530538	1.08814	2091075	R	Protein of unknown function UPF0118 (2091076..2092215)
Nwi1906	Nwi_1906	0.0279538	-1.40739	2092211		Antibiotic biosynthesis monooxygenase (complement(2092212..2092514))
Nwi1907	Nwi_1907	0.920455	1.01738	2092829		Bacterial regulatory protein, MarR (complement(2092830..2093342))
Nwi1908	Nwi_1908	1.10157e-05	-2.38342	2093751		conserved hypothetical protein (complement(2093752..2094228))
Nwi1909	Nwi_1909	0.000135831	1.7682	2094383	H	Delta-aminolevulinic acid dehydratase (2094384..2095442)
Nwi1910	Nwi_1910	0.616418	-1.07476	2095588		RDD (2095589..2096128)
Nwi1911	Nwi_1911	4.57633e-12	2.80224	2096209	O	Arginine-tRNA-protein transferase, N-terminal:Arginine-tRNA-proteintransferase,C-terminal (2096210..2096983)
Nwi1912	Nwi_1912	0.300994	-1.21269	2097013	P	Natural resistance-associated macrophage protein (complement(2097014..2098396))
Nwi1913	Nwi_1913	0.0187892	-1.7544	2098569	P	Arsenate reductase (complement(2098570..2098968))
Nwi1914	Nwi_1914	2.1529e-12	-2.27696	2099084	L	Gram negative topoisomerase IV, subunit A (complement(2099085..2101334))
Nwi1915	recO	0.00916853	1.45382	2101384	L	Recombination protein O, RecO (complement(2101385..2102221))
Nwi1916	Nwi_1916	0.0496441	-1.37639	2102246		conserved hypothetical protein (complement(2102247..2102618))
Nwi1917	era	0.69895	1.06161	2102632	PRRRRRRRRR	Small GTP-binding protein domain:GTP-binding protein Era(complement(2102633..2103544))
Nwi1918	Nwi_1918	0.318828	-1.2265	2103540	K	Ribonuclease III, bacterial (complement(2103541..2104341))
Nwi1919	Nwi_1919	2.51815e-05	-1.68612	2104337	U	Peptidase S26A, signal peptidase I (complement(2104338..2105096))
Nwi1920	acpS	0.519624	1.38166	2105360	I	Holo-acyl carrier protein synthase:Phosphopantethiene-proteintransferase (complement(2105361..2105780))
Nwi1921	Nwi_1921	0.00235606	-1.43669	2105776	H	Pyridoxal phosphate biosynthetic protein PdxJ (complement(2105777..2106589))
Nwi1922	Nwi_1922	1.00431e-14	2.33827	2106786	KT	RelA/SpoT protein (complement(2106787..2109111))
Nwi1923	Nwi_1923	0.542505	-1.12495	2109511	K	RNA polymerase, omega subunit (complement(2109512..2109904))
Nwi1924	Nwi_1924	2.07151e-11	-2.99794	2110248	S	Protein of unknown function DUF88 (2110249..2110866)
Nwi1925	Nwi_1925	0.00230645	-1.68	2110843	L	Uracil-DNA glycosylase superfamily (2110844..2111521)
Nwi1926	Nwi_1926	0.218771	-1.21327	2111613		conserved hypothetical protein (complement(2111614..2111883))
Nwi1927	smpB	0.670664	1.07509	2111973	O	SmpB protein (complement(2111974..2112447))
Nwi1928	mscL	0.202705	1.21676	2112511	M	Large-conductance mechanosensitive channel (complement(2112512..2112931))
Nwi1929	dapA	0.212641	1.17199	2113110	EM	Dihydrodipicolinate synthase subfamily (complement(2113111..2114001))
Nwi1930	Nwi_1930	0.0347606	1.26815	2114361	M	Lytic transglycosylase, catalytic:Tetratricopeptide TPR_4(2114362..2116569)
Nwi1931	Nwi_1931	1	-1	2116943		Transposase IS3/IS911 (2116944..2117318)
Nwi1932	Nwi_1932	1	-1	2117314		Helix-turn-helix, Fis-type (2117315..2118295)
Nwi1933	Nwi_1933	6.55096e-08	2.09427	2118831		putative porin (complement(2118832..2120400))
NwiR0039	Nwi_R0039	1	-1	2121034
Nwi1934	Nwi_1934	0.040607	-1.33843	2122883	L	Transposase, IS4 (complement(2122884..2123414))
Nwi1935	Nwi_1935	1	-1.00679	2123743	L	Protein of unknown function DUF196 (complement(2123744..2124034))
Nwi1936	Nwi_1936	5.98761e-07	-2.00471	2124040	L	Protein of unknown function DUF48 (complement(2124041..2125075))
Nwi1937	Nwi_1937	0.0291219	-1.39849	2125071	L	Protein of unknown function DUF83 (complement(2125072..2125722))
Nwi1938	Nwi_1938	0.625886	1.07094	2125726	L	CRISPR-associated protein TM1801 (complement(2125727..2126677))
Nwi1939	Nwi_1939	1.66468e-08	1.90059	2126676		CRISPR-associated protein, CT1133 (complement(2126677..2128458))
Nwi1940	Nwi_1940	0.00553855	1.59773	2128454		CRISPR-associated protein, CT1134 (complement(2128455..2129147))
Nwi1941	Nwi_1941	0.054585	1.37717	2129210	R	CRISPR-associated helicase Cas3, core (complement(2129211..2131445))
Nwi1942	Nwi_1942	0.69233	1.61157	2131535		putative bacteriophage-related protein (complement(2131536..2131946))
Nwi1943	Nwi_1943	0.306506	-1.32952	2131948	L	Resolvase, N-terminal:Recombinase (complement(2131949..2133280))
Nwi1944	Nwi_1944	1	-1	2133391		Transposase IS3/IS911 (2133392..2133766)
Nwi1945	Nwi_1945	1	-1	2133762		Helix-turn-helix, Fis-type (2133763..2134743)
Nwi1946	Nwi_1946	0.000340925	-1.75049	2134849		probable transmembrane protein (2134850..2135137)
Nwi1947	Nwi_1947	4.16954e-09	1.86513	2135468	G	D-xylulose 5-phosphate/D-fructose 6-phosphate phosphoketolase(2135469..2137856)
Nwi1948	Nwi_1948	6.85513e-15	2.56383	2137885	CCQ	Acetate kinase (complement(2137886..2139655))
Nwi1949	Nwi_1949	0.0589087	1.34823	2140201	PPP	ATPase, E1-E2 type:Heavy metal-(Cd/Co/Hg/Pb/Zn)-translocatingP-typeATPase:Heavymetal translocatingP-typeATPase(2140202..2142199)
Nwi1950	Nwi_1950	0.0287264	-3.72223	2142588		putative phage-related protein (complement(2142589..2142990))
Nwi1951	Nwi_1951	0.215061	-1.4263	2142986	L	Resolvase, N-terminal:Recombinase (complement(2142987..2144324))
Nwi1952	Nwi_1952	1	1.02191	2144320		conserved hypothetical protein (complement(2144321..2144830))
Nwi1953	Nwi_1953	0.631887	1.1373	2145256		putative DNA modification methylase (complement(2145257..2145748))
Nwi1954	Nwi_1954	0.290874	-1.15655	2145845		conserved hypothetical protein (complement(2145846..2146877))
Nwi1955	Nwi_1955	0.232317	1.16045	2146889		conserved hypothetical protein (complement(2146890..2148032))
Nwi1956	Nwi_1956	0.0710159	-1.39651	2148100		unknown protein (complement(2148101..2148619))
Nwi1957	Nwi_1957	0.128759	-1.37043	2148634	E	Helix-turn-helix motif:Protein of unknown function DUF955(complement(2148635..2149867))
Nwi1958	Nwi_1958	0.000728239	-1.90516	2150051		hypothetical (2150052..2151239)
[truncated: 1,201 more rows]
